# Supplementary material for: QQS orphan gene and its interactor NF‐YC4 reduce susceptibility to pathogens and pests
Source: Plant Biotechnol J. 2018 Jul 6;17(1):252–63. doi: 10.1111/pbi.12961 (PMC6330549; doi:10.1111/pbi.12961)
Supplement: Supplementary file 2 — Table S1 Genes with significant changes in the QQS‐OE and QQS RNAi mutants. (See separate Excel file.) [file PBI-17-252-s002.xlsx]

## Sheet: TableS1a
Table S1a Transcripts that exhibited significant variation in QQS-OE plants compared to the WT control plants.
	QQS-OE				QQS RNAi				Transcript level (read counts)
Gene	P value	Q value	Log fold change	Fold change	P value	Q value	Log fold change	Fold change	QQS-OE.Rep1	QQS-OE.Rep2	QQS RNAi.Rep1	QQS RNAi.Rep2	WT (Col-0*).Rep1	WT (Col-0*).Rep2	WT (Col-0*).Rep3	Average QQS-OE	Average QQS RNAi	Average WT (Col-0*)
AT3G30720	0	0	4.96909	143.895	0.1021	0.592418	-0.617869	0.539092	1024	1435	4	6	9	13	5	1229.5	5	9
AT1G74010	3.64e-07	0.00248598	1.71215	5.54085	0.429771	0.765965	0.236054	1.26624	46	87	18	15	7	12	19	66.5	16.5	12.6667
AT1G48090	1.31e-06	0.00437361	-0.9024	0.405595	0.0802103	0.562251	0.226751	1.25452	74	74	257	240	193	138	247	74	248.5	192.667
AT2G43550	1.92e-06	0.00437361	0.772301	2.16474	0.00231439	0.329396	0.419538	1.52126	1066	871	778	700	495	471	448	968.5	739	471.333
AT3G02480	1.61e-06	0.00437361	3.86396	47.6538	0.646175	0.826967	0.509074	1.66375	8	203	7	1	2	3	2	105.5	4	2.33333
AT4G32810	1.24e-06	0.00437361	2.12337	8.35925	5.2e-06	0.0893268	1.95682	7.07676	15	22	16	18	2	2	3	18.5	17	2.33333
AT3G14270	2.83e-06	0.00551841	-0.867488	0.420005	0.150943	0.64708	0.186566	1.2051	64	75	223	210	181	129	214	69.5	216.5	174.667
AT5G55050	3.59e-06	0.0061148	0.965946	2.62727	0.505678	0.794852	0.114457	1.12126	171	211	92	85	52	93	85	191	88.5	76.6667
AT5G14540	4.97e-06	0.00753087	-0.970095	0.379047	0.834603	0.858553	-0.0310873	0.969391	76	66	163	231	158	154	282	71	197	198
AT5G20490	5.9e-06	0.00804819	-0.869561	0.419136	0.453072	0.772897	0.102826	1.1083	90	86	223	282	208	181	276	88	252.5	221.667
AT1G02890	6.97e-06	0.00864389	-0.77016	0.462939	0.734068	0.843801	-0.0421453	0.95873	72	93	193	178	184	166	214	82.5	185.5	188
AT1G07070	1.14e-05	0.00876983	0.835985	2.30709	0.80412	0.854758	0.040654	1.04149	96	108	56	44	40	38	62	102	50	46.6667
AT1G26880	8.95e-06	0.00876983	0.669052	1.95239	0.261185	0.712061	0.137362	1.14724	614	648	400	405	388	330	303	631	402.5	340.333
AT2G18510	1.16e-05	0.00876983	-0.876751	0.416133	0.314469	0.72957	0.142599	1.15327	46	60	174	145	160	93	150	53	159.5	134.333
AT2G42490	9.96e-06	0.00876983	-0.659494	0.517113	0.241516	0.707107	-0.1318	0.876516	85	84	160	151	162	166	189	84.5	155.5	172.333
AT3G11480	1.09e-05	0.00876983	2.60362	13.5126	0.0204612	0.431023	1.34432	3.83556	72	116	47	11	5	9	8	94	29	7.33333
AT3G47650	9.17e-06	0.00876983	0.681858	1.97755	0.349133	0.740714	0.115862	1.12284	1559	1566	940	986	873	798	827	1562.5	963	832.667
AT5G51720	9.27e-06	0.00876983	1.02712	2.793	0.0101013	0.383234	0.520381	1.68267	188	280	141	165	121	50	94	234	153	88.3333
AT2G18280	1.24e-05	0.00887843	-0.785878	0.455719	0.0281585	0.458687	-0.314563	0.730108	101	110	188	179	272	214	246	105.5	183.5	244
AT1G45160	1.7e-05	0.00908409	-0.675687	0.508807	0.456982	0.77459	-0.0873551	0.916352	67	68	142	122	136	116	168	67.5	132	140
AT1G54020	1.77e-05	0.00908409	1.64118	5.16127	0.0536532	0.513566	0.682571	1.97896	144	65	45	42	14	31	19	104.5	43.5	21.3333
AT1G66970	2e-05	0.00908409	-0.727589	0.483072	0.612268	0.820613	0.0667406	1.06902	712	744	1654	1843	1877	1172	1719	728	1748.5	1589.33
AT2G29350	2.09e-05	0.00908409	1.60457	4.97573	0.905187	0.870413	0.0400786	1.04089	272	393	72	79	30	129	52	332.5	75.5	70.3333
AT2G35050	1.38e-05	0.00908409	-0.694688	0.49923	0.399223	0.758414	0.102812	1.10828	320	270	728	694	685	450	736	295	711	623.667
AT3G22270	2.13e-05	0.00908409	-0.71789	0.48778	0.631901	0.824031	0.058229	1.05996	42	36	92	92	81	76	96	39	92	84.3333
AT3G44480	1.63e-05	0.00908409	-0.801733	0.448551	0.190976	0.673522	0.177846	1.19464	63	66	191	182	181	105	169	64.5	186.5	151.667
AT3G56020	1.79e-05	0.00908409	1.12298	3.07401	0.901915	0.870097	-0.0281758	0.972217	216	259	66	97	63	117	64	237.5	81.5	81.3333
AT4G25000	1.8e-05	0.00908409	1.75169	5.76433	0.869467	0.863824	0.0681161	1.07049	28	96	13	12	5	19	10	62	12.5	11.3333
AT4G38770	1.64e-05	0.00908409	-0.838285	0.432452	0.0403089	0.494028	0.317582	1.3738	1728	2179	5437	8026	4678	3531	6107	1953.5	6731.5	4772
AT5G02880	1.93e-05	0.00908409	-0.865754	0.420734	0.146433	0.640581	0.207965	1.23117	35	33	106	110	76	66	114	34	108	85.3333
AT5G15960	1.45e-05	0.00908409	1.98912	7.30912	0.188841	0.671409	-0.800919	0.448916	54	66	3	5	3	7	16	60	4	8.66667
AT5G17170	2.06e-05	0.00908409	0.729158	2.07333	0.0184513	0.424228	0.348083	1.41635	881	1028	622	793	585	326	546	954.5	707.5	485.667
AT5G52650	2.35e-05	0.00971669	0.679703	1.97329	0.278012	0.717267	-0.146714	0.863541	711	852	435	308	393	449	410	781.5	371.5	417.333
AT1G05570	2.93e-05	0.011559	-0.906237	0.404042	0.499372	0.792474	-0.108385	0.897282	79	45	159	140	171	112	203	62	149.5	162
AT2G27840	3.05e-05	0.011559	0.761318	2.1411	0.0397714	0.491605	0.330614	1.39182	122	126	86	89	68	62	53	124	87.5	61
AT4G15700	3.04e-05	0.011559	0.869816	2.38647	0.0386861	0.48871	0.385659	1.47058	64	81	49	48	28	41	27	72.5	48.5	32
AT1G63700	3.39e-05	0.0117137	-0.742804	0.475778	0.115982	0.606678	0.210607	1.23443	61	53	147	174	146	96	137	57	160.5	126.333
AT2G05810	3.76e-05	0.0117137	-0.702395	0.495398	0.372528	0.747891	0.111137	1.11755	39	39	93	98	82	79	88	39	95.5	83
AT2G43530	3.45e-05	0.0117137	0.928983	2.53193	0.818503	0.85673	0.043092	1.04403	941	455	327	298	260	392	218	698	312.5	290
AT3G28220	3.78e-05	0.0117137	1.53038	4.61995	0.021785	0.435669	0.742238	2.10063	1361	422	430	450	137	184	291	891.5	440	204
AT3G52580	3.18e-05	0.0117137	0.576153	1.77918	0.185551	0.668207	0.15452	1.1671	357	369	260	257	249	185	211	363	258.5	215
AT4G11380	3.57e-05	0.0117137	-0.66535	0.514093	0.456321	0.77459	0.0928478	1.09729	176	174	409	402	331	270	478	175	405.5	359.667
AT4G13410	3.31e-05	0.0117137	0.77188	2.16383	0.0807537	0.562251	0.284084	1.32855	149	112	94	80	57	50	84	130.5	87	63.6667
AT5G23110	3.65e-05	0.0117137	-0.881904	0.413994	0.408869	0.761896	0.12726	1.13571	45	46	135	136	133	72	143	45.5	135.5	116
AT3G01310	3.94e-05	0.0119491	-0.557888	0.572417	0.72171	0.841463	0.0372701	1.03797	104	116	207	226	177	209	222	110	216.5	202.667
AT2G25730	4.13e-05	0.0119971	-0.773354	0.461463	0.551935	0.807467	0.0856659	1.08944	128	126	330	321	309	190	373	127	325.5	290.667
AT3G52060	4.24e-05	0.0119971	-0.663871	0.514854	0.065175	0.539864	0.233804	1.2634	103	87	234	272	184	177	223	95	253	194.667
AT5G03340	4.28e-05	0.0119971	-0.746638	0.473957	0.0939871	0.580705	-0.237726	0.788419	38	39	60	79	81	81	95	38.5	69.5	85.6667
AT5G55910	4.31e-05	0.0119971	-0.644939	0.524695	0.612495	0.820613	0.060104	1.06195	56	71	134	145	124	113	146	63.5	139.5	127.667
AT4G33150	4.42e-05	0.0120618	1.1085	3.0298	0.000671853	0.329396	0.875409	2.39986	95	234	158	125	40	52	80	164.5	141.5	57.3333
AT1G10170	4.56e-05	0.0121879	-0.93825	0.391312	0.379472	0.749272	0.142959	1.15368	30	34	131	74	76	71	112	32	102.5	86.3333
AT3G55280	4.7e-05	0.0123418	0.635204	1.88741	0.442418	0.769423	0.100853	1.10611	513	495	282	359	248	240	358	504	320.5	282
AT2G31960	4.83e-05	0.0124254	-0.807384	0.446023	0.291248	0.72169	0.158591	1.17186	97	73	261	224	199	135	270	85	242.5	201.333
AT5G45410	4.98e-05	0.012578	0.693072	1.99985	0.999081	0.882333	0.000169486	1.00017	216	193	102	120	122	111	90	204.5	111	107.667
AT5G47750	5.36e-05	0.0133022	-0.630324	0.532419	0.273305	0.715986	0.128986	1.13767	54	49	132	107	100	95	111	51.5	119.5	102
AT3G56590	5.63e-05	0.0135487	-0.748172	0.473231	0.564019	0.80898	0.0810821	1.08446	83	73	182	206	191	115	216	78	194	174
AT4G31985	5.66e-05	0.0135487	0.936502	2.55104	0.0870775	0.572061	-0.366938	0.692852	356	431	110	122	117	194	177	393.5	116	162.667
AT3G08610	5.84e-05	0.0137429	0.715096	2.04438	0.846819	0.859235	-0.0291381	0.971282	624	535	332	266	282	369	244	579.5	299	298.333
AT3G18290	6.1e-05	0.0138746	-1.24324	0.288448	0.00306309	0.329396	-0.803522	0.447749	161	137	229	273	283	1022	323	149	251	542.667
AT5G62520	6.04e-05	0.0138746	0.656001	1.92707	0.0695477	0.551685	0.261376	1.29872	150	133	96	111	90	75	67	141.5	103.5	77.3333
AT2G37760	6.69e-05	0.0145932	0.648672	1.913	0.191441	0.673539	0.184663	1.20281	174	185	116	129	84	96	117	179.5	122.5	99
AT3G44630	6.74e-05	0.0145932	-0.646746	0.523747	0.25543	0.710917	0.142928	1.15365	91	83	199	217	187	125	214	87	208	175.333
AT3G44670	6.58e-05	0.0145932	-0.716942	0.488243	0.213284	0.692346	0.170066	1.18538	65	64	171	169	170	93	155	64.5	170	139.333
AT2G23910	7.03e-05	0.0149953	0.616561	1.85255	0.297805	0.725769	-0.142282	0.867376	252	236	118	130	128	172	116	244	124	138.667
AT1G22930	7.47e-05	0.0152265	-0.589204	0.554769	0.684668	0.834278	-0.0478673	0.95326	170	134	275	292	321	225	321	152	283.5	289
AT2G07360	7.31e-05	0.0152265	-0.668965	0.512238	0.871683	0.864216	-0.0211482	0.979074	103	98	200	217	180	156	286	100.5	208.5	207.333
AT2G43535	7.58e-05	0.0152265	0.824511	2.28076	0.736108	0.844242	0.0622588	1.06424	160	136	87	63	99	49	57	148	75	68.3333
AT3G27325	7.7e-05	0.0152265	-0.707872	0.492692	0.373514	0.747983	0.118218	1.12549	32	43	95	91	76	64	101	37.5	93	80.3333
AT3G63180	7.62e-05	0.0152265	-0.72625	0.48372	0.834162	0.858553	0.0289784	1.0294	57	56	122	139	115	95	160	56.5	130.5	123.333
AT1G31550	8.7e-05	0.0158451	0.671295	1.95677	0.208957	0.688993	0.186659	1.20522	302	217	171	176	135	160	124	259.5	173.5	139.667
AT3G50970	8.69e-05	0.0158451	1.57451	4.82837	0.09688	0.583148	0.637023	1.89084	35	139	44	30	4	31	22	87	37	19
AT3G60210	8.29e-05	0.0158451	0.668266	1.95085	0.32253	0.731363	-0.148965	0.861599	280	231	123	122	111	170	133	255.5	122.5	138
AT4G39420	8.71e-05	0.0158451	-0.783473	0.456817	0.630247	0.823687	0.0725171	1.07521	51	73	184	133	142	100	188	62	158.5	143.333
AT5G02610	8.26e-05	0.0158451	0.579212	1.78463	0.280428	0.717807	0.136129	1.14583	377	382	262	267	224	240	208	379.5	264.5	224
AT5G16560	8.39e-05	0.0158451	-1.07539	0.341163	0.00343842	0.330587	0.555957	1.74361	12	10	50	72	39	25	38	11	61	34
AT1G11905	0.000105389	0.0164481	0.858919	2.36061	0.34577	0.739192	0.191153	1.21064	52	45	26	28	16	24	25	48.5	27	21.6667
AT2G03140	0.000106918	0.0164481	-0.648026	0.523077	0.598309	0.816664	0.0683352	1.07072	79	79	161	190	177	118	183	79	175.5	159.333
AT2G36910	0.0001073	0.0164481	-0.646451	0.523902	0.505275	0.794852	0.0882273	1.09224	156	163	366	356	316	221	428	159.5	361	321.667
AT2G39330	0.000104	0.0164481	1.02679	2.79209	0.0960028	0.583148	0.383676	1.46767	1348	664	560	588	207	518	415	1006	574	380
AT3G04070	0.000101251	0.0164481	1.783	5.94767	0.0383111	0.487398	0.942887	2.56738	16	48	18	12	6	8	3	32	15	5.66667
AT3G11120	9.62e-05	0.0164481	0.713337	2.04079	0.242593	0.707107	0.187567	1.20631	171	192	128	105	107	92	82	181.5	116.5	93.6667
AT3G53990	0.000104518	0.0164481	0.674449	1.96295	0.562842	0.80898	-0.0885726	0.915237	272	242	104	156	111	163	140	257	130	138
AT4G22880	0.00010062	0.0164481	0.898949	2.45702	0.0493881	0.508573	0.402113	1.49498	499	449	290	336	165	148	299	474	313	204
AT5G16970	0.000102981	0.0164481	0.584007	1.79321	0.946666	0.875891	0.00861812	1.00866	362	455	267	232	226	266	228	408.5	249.5	240
AT5G17220	0.000104886	0.0164481	0.84797	2.3349	0.0470528	0.505418	0.386189	1.47136	378	308	195	274	118	166	181	343	234.5	155
AT5G27850	0.000101936	0.0164481	0.517732	1.67822	0.973924	0.877911	0.00368808	1.00369	1368	1216	882	796	849	818	766	1292	839	811
AT5G48150	9.77e-05	0.0164481	-0.717353	0.488042	0.728954	0.842934	-0.0480966	0.953042	40	35	81	78	83	76	84	37.5	79.5	81
AT5G52530	0.000103583	0.0164481	-0.543444	0.580745	0.261556	0.712061	-0.127492	0.880301	108	123	173	207	208	203	218	115.5	190	209.667
AT5G60670	9.92e-05	0.0164481	0.619035	1.85713	0.113226	0.606678	-0.23142	0.793406	184	206	113	68	106	115	111	195	90.5	110.667
AT1G19570	0.000109137	0.0165437	0.73858	2.09296	0.115833	0.606678	0.260017	1.29695	3237	2348	1877	1880	1224	1488	1509	2792.5	1878.5	1407
AT1G52000	0.000110436	0.0165567	1.00032	2.71916	0.0633867	0.537262	0.423291	1.52698	909	423	405	407	178	312	285	666	406	258.333
AT1G80010	0.000112392	0.0166668	-0.742915	0.475725	0.687561	0.834605	0.0578179	1.05952	39	40	95	96	79	69	115	39.5	95.5	87.6667
AT4G17140	0.000116019	0.0170197	-0.807304	0.446059	0.457914	0.774897	0.120103	1.12761	81	107	269	247	222	144	302	94	258	222.667
AT1G52690	0.000120051	0.0170609	4.24984	70.0943	0.0293035	0.465374	2.77317	16.0093	3	130	25	8	2	0	1	66.5	16.5	1
AT1G74270	0.000119665	0.0170609	0.755724	2.12915	0.284941	0.718719	0.188538	1.20748	81	109	64	53	51	49	41	95	58.5	47
AT3G50370	0.000119406	0.0170609	-0.876533	0.416224	0.197013	0.678513	0.232657	1.26195	156	191	559	583	452	215	656	173.5	571	441
AT2G48060	0.000130554	0.0178982	-0.792985	0.452492	0.308844	0.728335	0.157149	1.17017	38	40	114	105	99	55	119	39	109.5	91
AT3G12120	0.000127693	0.0178982	-0.508721	0.601264	0.132906	0.627242	0.166435	1.18109	753	861	1631	1810	1278	1336	1635	807	1720.5	1416.33
AT3G56070	0.000131191	0.0178982	0.600182	1.82245	0.0335544	0.473953	0.301546	1.35195	123	103	91	91	59	75	62	113	91	65.3333
AT4G35800	0.000129658	0.0178982	-0.773261	0.461506	0.20282	0.684665	0.20543	1.22805	164	178	504	484	420	213	542	171	494	391.667
AT4G15180	0.000134719	0.0180257	-0.771363	0.462382	0.708499	0.838872	0.0574186	1.0591	58	55	144	137	149	75	163	56.5	140.5	129
AT4G33865	0.000136089	0.0180257	0.740374	2.09672	0.628257	0.823568	-0.0811564	0.92205	1094	1050	574	450	544	596	475	1072	512	538.333
AT5G60340	0.000135807	0.0180257	0.643321	1.90279	0.359946	0.744392	-0.138495	0.870668	241	204	103	118	85	147	138	222.5	110.5	123.333
AT4G36130	0.000138415	0.0181575	0.63932	1.89519	0.87296	0.864494	0.0231601	1.02343	408	473	333	184	263	222	250	440.5	258.5	245
AT5G35680	0.000140643	0.018274	0.553916	1.74005	0.97164	0.877755	-0.00449756	0.995513	252	247	168	142	147	173	133	249.5	155	151
AT1G72410	0.000142718	0.0183686	-0.769754	0.463127	0.269013	0.714736	0.167722	1.18261	41	38	111	108	102	59	109	39.5	109.5	90
AT1G48140	0.00014541	0.0185403	0.927008	2.52694	0.840254	0.858849	0.0461786	1.04726	54	66	30	24	25	32	18	60	27	25
AT2G25660	0.000149413	0.0187307	-0.730308	0.481761	0.452742	0.772855	0.110659	1.11701	54	60	153	134	118	84	173	57	143.5	125
AT5G07770	0.000149649	0.0187307	-0.821106	0.439945	0.695657	0.836489	-0.0632691	0.938691	33	24	61	71	67	59	79	28.5	66	68.3333
AT5G12350	0.000151924	0.0188425	-0.691192	0.500979	0.903125	0.870097	0.0169265	1.01707	40	48	107	87	90	78	110	44	97	92.6667
AT1G54200	0.000156433	0.019227	-0.883408	0.413372	0.523311	0.799836	-0.109966	0.895865	13	21	42	38	43	46	41	17	40	43.3333
AT1G10290	0.000158374	0.0192434	-0.560326	0.571023	0.410413	0.761896	-0.0996254	0.905176	148	157	283	242	279	213	354	152.5	262.5	282
AT2G22125	0.000159388	0.0192434	-0.686206	0.503483	0.22279	0.696487	0.178515	1.19544	161	170	406	447	297	237	509	165.5	426.5	347.667
AT1G76850	0.000166422	0.0195287	-0.621177	0.537312	0.12753	0.623412	0.202448	1.2244	91	118	257	260	206	154	256	104.5	258.5	205.333
AT4G18670	0.000165535	0.0195287	-0.97459	0.377347	0.557295	0.808949	0.116577	1.12364	79	106	296	302	207	133	439	92.5	299	259.667
AT4G18760	0.000168908	0.0195287	-0.682415	0.505395	0.00398517	0.343002	0.417806	1.51863	41	28	100	125	66	68	82	34.5	112.5	72
AT5G01400	0.00016494	0.0195287	-0.798329	0.45008	0.672721	0.831715	-0.0682592	0.934018	41	46	99	97	124	57	125	43.5	98	102
AT5G58550	0.000168536	0.0195287	-0.942495	0.389654	0.530116	0.800087	-0.114477	0.891833	16	15	33	44	39	29	58	15.5	38.5	42
AT3G59540	0.000173972	0.0199452	0.580711	1.78731	0.658867	0.829457	0.0591364	1.06092	366	478	292	252	249	272	225	422	272	248.667
AT1G45145	0.000179911	0.0201188	1.21534	3.37145	0.537221	0.801424	-0.19774	0.820583	201	98	39	40	37	72	31	149.5	39.5	46.6667
AT4G16890	0.000178953	0.0201188	-0.496432	0.608698	0.74609	0.845453	-0.0352482	0.965366	332	286	534	530	601	470	534	309	532	535
AT5G17910	0.000179182	0.0201188	-0.688724	0.502217	0.143483	0.639395	0.208841	1.23225	49	58	142	143	134	81	122	53.5	142.5	112.333
AT1G21580	0.000183246	0.0201613	-0.736097	0.47898	0.22844	0.70036	0.18559	1.20393	83	72	221	202	221	100	191	77.5	211.5	170.667
AT4G39050	0.000182925	0.0201613	-0.630148	0.532513	0.413354	0.762142	0.110424	1.11675	122	142	298	303	321	190	273	132	300.5	261.333
AT1G44760	0.000186324	0.0202837	0.598717	1.81978	0.840307	0.858849	-0.0292172	0.971205	86	90	58	44	47	48	58	88	51	51
AT4G10840	0.000187332	0.0202837	-0.475582	0.621523	0.648712	0.827312	-0.0474585	0.95365	163	172	279	279	253	275	325	167.5	279	284.333
AT4G15680	0.000189598	0.0203674	0.784815	2.192	0.30258	0.725992	0.199748	1.22109	45	41	24	28	23	21	18	43	26	20.6667
AT3G25805	0.000194355	0.0207153	0.605065	1.83137	0.510208	0.79573	0.0952893	1.09998	100	127	72	76	54	74	68	113.5	74	65.3333
AT1G22780	0.000200259	0.0210162	0.516759	1.67659	0.350911	0.74114	-0.11352	0.892686	912	818	507	493	475	622	534	865	500	543.667
AT1G64570	0.000199958	0.0210162	-0.846436	0.428941	0.615566	0.820613	0.0846589	1.08835	31	34	83	96	79	55	106	32.5	89.5	80
AT4G18210	0.00020261	0.0211006	1.1867	3.27626	0.0744135	0.55632	0.544976	1.72457	24	32	16	16	8	13	6	28	16	9
AT1G11390	0.000205544	0.021126	-0.927838	0.395408	0.380818	0.749396	-0.162679	0.849864	13	20	39	38	35	49	48	16.5	38.5	44
AT3G45130	0.000205951	0.021126	1.51527	4.55065	0.452914	0.772897	0.312283	1.36654	27	19	9	6	4	4	8	23	7.5	5.33333
AT4G14990	0.000208771	0.0211351	-0.742739	0.475809	0.549841	0.806993	0.0910191	1.09529	46	40	123	92	111	65	110	43	107.5	95.3333
AT5G05250	0.000209138	0.0211351	-1.62586	0.196743	0.00120771	0.329396	-1.28261	0.277312	42	24	53	48	119	347	62	33	50.5	176
AT1G23020	0.000217018	0.0213003	-2.15321	0.116111	0.00055869	0.329396	-1.86132	0.155467	32	21	29	48	74	572	72	26.5	38.5	239.333
AT2G48160	0.000216373	0.0213003	-0.79618	0.451049	0.343839	0.73859	0.159185	1.17256	75	90	284	182	196	110	274	82.5	233	193.333
AT4G26540	0.000216923	0.0213003	-0.757322	0.46892	0.0684305	0.547479	0.285614	1.33058	31	43	123	105	78	58	114	37	114	83.3333
AT5G51940	0.000214079	0.0213003	0.617512	1.85431	0.412033	0.761896	0.122577	1.13041	97	107	67	68	58	53	63	102	67.5	58
AT2G29210	0.000232463	0.0215377	-0.700636	0.49627	0.819126	0.856982	-0.0346502	0.965943	91	104	202	210	248	128	246	97.5	206	207.333
AT2G36490	0.000230848	0.0215377	-0.649401	0.522358	0.262045	0.712061	0.159382	1.17279	118	124	319	271	262	154	318	121	295	244.667
AT2G39030	0.000226493	0.0215377	1.79679	6.03026	0.0738175	0.555624	0.798312	2.22179	459	323	191	122	35	40	131	391	156.5	68.6667
AT2G43970	0.000236005	0.0215377	-0.619847	0.538027	0.931126	0.873642	0.0120235	1.0121	1202	1356	2531	2692	2932	2119	2464	1279	2611.5	2505
AT3G22230	0.000222443	0.0215377	0.672347	1.95883	0.572022	0.810884	-0.0894956	0.914392	2752	2115	1190	1276	1270	1304	1355	2433.5	1233	1309.67
AT3G44320	0.000223383	0.0215377	0.832671	2.29945	0.704734	0.83854	-0.0822829	0.921011	54	61	24	26	21	38	20	57.5	25	26.3333
AT3G47370	0.000225896	0.0215377	0.650117	1.91576	0.596927	0.816564	0.0831771	1.08673	139	163	98	88	84	95	70	151	93	83
AT4G31700	0.000227477	0.0215377	0.451224	1.57023	0.544633	0.804671	0.0639764	1.06607	1679	1713	1379	1122	1240	995	1181	1696	1250.5	1138.67
AT5G47820	0.000232936	0.0215377	-0.539861	0.582829	0.830817	0.858197	0.0251368	1.02546	81	108	182	179	180	145	188	94.5	180.5	171
AT5G49830	0.000236802	0.0215377	-0.612877	0.54179	0.0906709	0.576701	-0.235599	0.790098	60	77	128	89	130	124	146	68.5	108.5	133.333
AT5G67490	0.000236216	0.0215377	0.685987	1.98573	0.430687	0.766587	-0.137897	0.871188	97	94	53	38	36	70	46	95.5	45.5	50.6667
AT2G29970	0.000243438	0.0217597	-0.520407	0.594278	0.341656	0.73859	0.109221	1.11541	101	110	227	203	173	168	221	105.5	215	187.333
AT3G26850	0.000242028	0.0217597	0.606029	1.83314	0.81265	0.855509	-0.0355348	0.965089	118	92	56	64	63	65	53	105	60	60.3333
AT5G16280	0.000244027	0.0217597	-0.64151	0.526497	0.733403	0.843801	0.0468488	1.04796	79	58	144	152	149	93	170	68.5	148	137.333
AT2G43680	0.000256777	0.0219593	-0.81701	0.441751	0.365665	0.746485	0.161732	1.17554	157	140	432	426	391	183	492	148.5	429	355.333
AT2G47800	0.000256351	0.0219593	-0.609707	0.54351	0.711106	0.839296	-0.050228	0.951013	151	128	271	259	261	214	338	139.5	265	271
AT3G52250	0.000250096	0.0219593	-0.622939	0.536366	0.753427	0.84724	0.0418835	1.04277	64	53	135	112	132	90	123	58.5	123.5	115
AT4G01290	0.000252162	0.0219593	-0.654961	0.519462	0.390224	0.753297	0.12511	1.13327	184	193	466	427	418	233	499	188.5	446.5	383.333
AT4G15210	0.000250448	0.0219593	1.12895	3.09241	0.239409	0.704713	0.316576	1.37242	2429	2010	1118	1021	412	1030	829	2219.5	1069.5	757
AT5G11530	0.000257533	0.0219593	-0.866099	0.420589	0.064666	0.539718	0.325753	1.38507	23	31	88	105	95	39	69	27	96.5	67.6667
AT5G18600	0.000254984	0.0219593	0.518542	1.67958	0.296448	0.724923	-0.132373	0.876014	359	319	209	175	185	202	252	339	192	213
AT1G01100	0.000262357	0.0219677	0.546929	1.72794	0.132247	0.627166	-0.203394	0.815957	759	810	494	311	467	509	459	784.5	402.5	478.333
AT1G55860	0.000262463	0.0219677	-0.733336	0.480304	0.163151	0.656247	0.227092	1.25495	135	134	383	380	313	163	412	134.5	381.5	296
AT5G24780	0.000261394	0.0219677	1.25048	3.49203	0.166055	0.657564	0.414984	1.51435	3511	2958	1476	1569	406	769	1773	3234.5	1522.5	982.667
AT2G24210	0.000267641	0.0221296	2.23536	9.34986	0.702647	0.838185	0.272365	1.31307	38	21	7	2	0	2	8	29.5	4.5	3.33333
AT3G11910	0.000266112	0.0221296	-0.570919	0.565006	0.261224	0.712061	0.144507	1.15547	176	169	394	372	352	218	397	172.5	383	322.333
AT4G10300	0.000273289	0.0224605	0.767661	2.15472	0.103618	0.593604	0.305751	1.35764	778	669	399	590	337	483	239	723.5	494.5	353
AT2G44120	0.000283003	0.0229642	0.500797	1.65004	0.308486	0.728335	-0.124218	0.883187	925	925	544	531	480	638	656	925	537.5	591.333
AT3G17520	0.000284468	0.0229642	3.13181	22.9155	0.231002	0.70036	1.2917	3.63896	1	28	3	2	1	1	0	14.5	2.5	0.666667
AT5G44800	0.000281665	0.0229642	-0.811898	0.444014	0.0992837	0.588342	0.294979	1.3431	96	91	299	315	282	107	278	93.5	307	222.333
AT3G61890	0.00028927	0.0231099	0.899649	2.45874	0.900659	0.869762	0.0292861	1.02972	61	115	36	44	40	49	24	88	40	37.6667
AT4G23460	0.00028966	0.0231099	-0.525659	0.591165	0.668027	0.83106	-0.0505793	0.950679	86	103	173	157	171	138	197	94.5	165	168.667
AT1G24706	0.000295335	0.0231213	-0.810884	0.444465	0.639335	0.825838	0.0808414	1.0842	51	60	157	137	129	73	194	55.5	147	132
AT1G56520	0.000299537	0.0231213	-0.691709	0.500719	0.418955	0.762642	-0.120582	0.886404	27	24	47	51	51	58	52	25.5	49	53.6667
AT2G35860	0.000300597	0.0231213	-0.592353	0.553024	0.907521	0.870583	-0.0155531	0.984567	150	176	308	322	237	293	404	163	315	311.333
AT3G13300	0.000298535	0.0231213	-0.527757	0.589927	0.189889	0.672945	0.158978	1.17231	192	176	414	380	330	248	410	184	397	329.333
AT3G54090	0.000303361	0.0231213	0.477808	1.61254	0.901791	0.870097	-0.0143583	0.985744	306	256	194	179	170	196	185	281	186.5	183.667
AT4G38760	0.000301951	0.0231213	-0.539999	0.582749	0.13244	0.627166	0.181774	1.19934	67	70	140	166	126	104	142	68.5	153	124
AT5G58540	0.000295355	0.0231213	-0.906466	0.403949	0.264291	0.712499	-0.213136	0.808046	17	18	37	39	61	29	47	17.5	38	45.6667
AT5G64040	0.000298111	0.0231213	0.652565	1.92046	0.243071	0.707107	0.184589	1.20272	3795	4573	2595	3092	2411	2465	2005	4184	2843.5	2293.67
AT1G02080	0.000315215	0.0233715	-0.697413	0.497872	0.203205	0.684665	0.200645	1.22219	129	149	392	349	261	184	441	139	370.5	295.333
AT1G50030	0.00030949	0.0233715	-0.655336	0.519268	0.694226	0.836368	0.0566609	1.0583	83	72	182	161	158	102	213	77.5	171.5	157.667
AT2G21380	0.000318596	0.0233715	-0.672494	0.510434	0.304999	0.728137	0.153904	1.16638	86	110	215	271	233	127	248	98	243	202.667
AT2G23000	0.000318419	0.0233715	0.721572	2.05767	0.112629	0.606568	0.285916	1.33098	306	322	224	217	124	173	186	314	220.5	161
AT3G16080	0.000319829	0.0233715	0.472212	1.60354	0.904683	0.870404	0.0137361	1.01383	443	434	311	291	282	321	261	438.5	301	288
AT3G19960	0.000310114	0.0233715	-0.592984	0.552675	0.925156	0.872868	0.0124115	1.01249	84	99	191	173	196	127	201	91.5	182	174.667
AT3G22380	0.000320348	0.0233715	-0.672239	0.510564	0.154341	0.65124	0.222801	1.24957	474	415	1188	1174	1090	529	1139	444.5	1181	919.333
AT5G04560	0.000314801	0.0233715	-0.711772	0.490774	0.515061	0.797392	0.102218	1.10763	77	103	220	221	221	110	250	90	220.5	193.667
AT4G00450	0.000325551	0.0236218	-0.673608	0.509865	0.225099	0.697985	0.180072	1.1973	69	62	175	159	143	86	178	65.5	167	135.667
AT4G18100	0.000328973	0.0236218	0.621322	1.86139	0.243239	0.707129	-0.18055	0.834811	1248	1238	561	649	597	865	648	1243	605	703.333
AT5G04290	0.000328587	0.0236218	-0.838256	0.432464	0.555328	0.808463	-0.107397	0.898169	54	44	119	102	136	63	160	49	110.5	119.667
AT1G52400	0.000338976	0.0240536	0.903601	2.46848	0.112553	0.60654	0.355223	1.4265	7751	3953	3876	3468	1419	3282	2802	5852	3672	2501
AT4G12970	0.000340103	0.0240536	0.733377	2.0821	0.0336555	0.473953	0.401924	1.4947	138	152	113	113	87	72	61	145	113	73.3333
AT5G14920	0.00034204	0.0240536	-0.631758	0.531656	0.18421	0.668207	0.194408	1.21459	204	220	457	594	387	317	560	212	525.5	421.333
AT5G47190	0.000341366	0.0240536	0.424305	1.52853	0.636969	0.825838	-0.048844	0.95233	1242	1212	860	800	826	907	804	1227	830	845.667
AT2G02500	0.000345585	0.0240549	0.540655	1.71713	0.240232	0.706018	0.160081	1.17361	95	95	76	65	48	64	63	95	70.5	58.3333
AT5G04800	0.000345035	0.0240549	0.504706	1.6565	0.0778778	0.561851	-0.230286	0.794306	370	391	179	217	199	252	276	380.5	198	242.333
AT2G43510	0.000352854	0.0242488	1.01385	2.75619	0.766289	0.850314	0.0770806	1.08013	273	256	104	121	63	163	77	264.5	112.5	101
AT4G12780	0.000352452	0.0242488	-0.613282	0.54157	0.793498	0.853898	-0.0362061	0.964441	79	88	185	138	177	123	188	83.5	161.5	162.667
AT5G17920	0.000353703	0.0242488	-0.550415	0.57671	0.351448	0.74114	0.120998	1.12862	2499	3283	5947	6335	4626	4282	6984	2891	6141	5297.33
AT1G48120	0.000370986	0.0246893	-1.06742	0.343895	0.722908	0.841463	0.0738609	1.07666	9	11	40	28	36	21	35	10	34	30.6667
AT2G21650	0.000366905	0.0246893	1.02424	2.78499	0.0223541	0.436156	0.627284	1.87252	30	44	24	30	21	8	13	37	27	14
AT3G02560	0.000367588	0.0246893	0.437979	1.54957	0.0972928	0.584059	0.182257	1.19992	739	710	602	616	491	464	524	724.5	609	493
AT3G08920	0.000370444	0.0246893	0.56848	1.76558	0.466707	0.778986	-0.107169	0.898374	112	136	71	66	64	88	70	124	68.5	74
AT3G24550	0.000362387	0.0246893	-0.57096	0.564983	0.909471	0.871033	0.0147853	1.0149	92	127	205	222	185	167	262	109.5	213.5	204.667
AT3G61110	0.000365844	0.0246893	0.585281	1.7955	0.462297	0.776808	-0.107982	0.897644	411	445	293	172	251	282	220	428	232.5	251
AT1G68620	0.000377519	0.0247687	1.71044	5.53138	0.0774109	0.561615	0.861069	2.36569	19	37	13	13	2	10	4	28	13	5.33333
AT2G34070	0.000384237	0.0247687	0.65951	1.93385	0.73007	0.843	0.0583747	1.06011	105	132	63	78	48	65	81	118.5	70.5	64.6667
AT2G47115	0.000382271	0.0247687	0.430355	1.5378	0.403958	0.760528	0.0885633	1.0926	1163	1311	932	976	785	841	919	1237	954	848.333
AT3G27380	0.000382044	0.0247687	0.555638	1.74305	0.317922	0.73037	-0.142587	0.867112	224	248	144	111	132	158	138	236	127.5	142.667
AT3G54130	0.000379127	0.0247687	0.696943	2.00761	0.366508	0.746485	0.164594	1.17891	38	42	26	25	23	19	21	40	25.5	21
AT4G33010	0.000384888	0.0247687	-0.576993	0.561585	0.0560039	0.521747	0.269539	1.30936	4039	4645	11035	10945	7774	5664	11081	4342	10990	8173
AT5G47930	0.000375002	0.0247687	0.571204	1.7704	0.0446209	0.502153	0.292524	1.3398	792	1023	734	757	575	534	511	907.5	745.5	540
AT1G21630	0.000388488	0.024883	-0.669756	0.511834	0.084587	0.57139	0.270233	1.31027	134	141	352	412	285	166	401	137.5	382	284
AT1G70600	0.000399874	0.0250962	0.557471	1.74625	0.787059	0.852947	-0.0374998	0.963195	574	752	400	394	411	407	382	663	397	400
AT2G26910	0.000401014	0.0250962	-0.588436	0.555195	0.548858	0.806686	-0.0825917	0.920727	163	148	295	265	267	216	405	155.5	280	296
AT3G02080	0.000400482	0.0250962	0.580476	1.78689	0.498786	0.792171	-0.098225	0.906445	1086	1042	605	567	420	739	726	1064	586	628.333
AT5G09870	0.000394937	0.0250962	-0.571756	0.564533	0.472617	0.782291	0.0962073	1.10099	233	279	545	539	451	370	616	256	542	479
AT5G50370	0.000396316	0.0250962	0.55829	1.74768	0.908554	0.87092	0.0164203	1.01656	113	96	72	60	63	67	59	104.5	66	63
AT2G06210	0.000406796	0.0253418	-0.771092	0.462508	0.816218	0.855998	-0.0402979	0.960503	71	79	144	194	238	90	185	75	169	171
AT3G02260	0.000411051	0.0254138	-0.662325	0.515651	0.327771	0.732829	0.151633	1.16373	224	218	558	525	518	263	577	221	541.5	452.667
AT3G23000	0.000411677	0.0254138	-0.701338	0.495921	0.0223586	0.436156	-0.402277	0.668796	125	134	164	215	234	389	201	129.5	189.5	274.667
AT2G43150	0.000413551	0.0254145	-0.880021	0.414774	0.58077	0.812665	0.109136	1.11531	128	78	256	345	301	140	346	103	300.5	262.333
AT1G02020	0.000422708	0.0255927	-0.858301	0.423882	0.918035	0.871452	0.0186919	1.01887	21	25	54	66	41	45	86	23	60	57.3333
AT1G80070	0.000424095	0.0255927	-0.705874	0.493677	0.416822	0.762142	0.134474	1.14394	301	316	772	780	614	368	1002	308.5	776	661.333
AT2G26500	0.000418554	0.0255927	0.496706	1.6433	0.959073	0.875947	-0.00631413	0.993706	2260	2836	1643	1702	1566	1677	1660	2548	1672.5	1634.33
AT3G02780	0.000423265	0.0255927	0.454614	1.57556	0.20801	0.688134	0.144649	1.15563	299	299	217	259	190	211	199	299	238	200
AT3G24480	0.000425831	0.0255927	-0.79959	0.449513	0.158476	0.654207	0.262924	1.30073	155	193	527	566	324	233	673	174	546.5	410
AT5G15540	0.000434701	0.0260113	-0.702126	0.495531	0.231455	0.70036	0.185632	1.20398	43	40	123	96	105	60	100	41.5	109.5	88.3333
AT1G49750	0.000438269	0.0260311	-0.541812	0.581693	0.184962	0.668207	0.174289	1.1904	1197	1167	2291	2958	2196	1600	2641	1182	2624.5	2145.67
AT5G38600	0.00043885	0.0260311	-0.615527	0.540356	0.852428	0.860258	0.0254025	1.02573	36	30	67	69	76	59	58	33	68	64.3333
AT4G16720	0.000447256	0.0263011	0.411412	1.50895	0.5336	0.801026	-0.0642358	0.937784	1518	1641	1034	1097	1052	1216	1040	1579.5	1065.5	1102.67
AT4G35270	0.000446201	0.0263011	-0.60321	0.547053	0.125785	0.621496	0.209546	1.23312	46	48	112	118	90	71	111	47	115	90.6667
AT1G17210	0.000449409	0.0263142	-0.682291	0.505458	0.827483	0.857749	-0.0338388	0.966727	63	68	138	134	105	103	203	65.5	136	137
AT1G67350	0.000468647	0.0263873	0.580958	1.78775	0.868224	0.863742	-0.0249277	0.97538	192	176	116	102	97	143	85	184	109	108.333
AT1G73960	0.000463599	0.0263873	-0.71461	0.489383	0.882429	0.866306	0.023729	1.02401	44	63	113	130	142	70	134	53.5	121.5	115.333
AT2G21140	0.000455282	0.0263873	-0.973159	0.377887	0.00530904	0.350078	-0.699688	0.49674	51	52	77	70	83	250	97	51.5	73.5	143.333
AT2G40510	0.000469489	0.0263873	0.476492	1.61042	0.925678	0.872868	-0.0112316	0.988831	420	432	296	272	236	294	307	426	284	279
AT3G60740	0.000469998	0.0263873	-0.659634	0.51704	0.144393	0.639395	0.212038	1.23619	22	30	74	61	63	43	53	26	67.5	53
AT4G11010	0.000467537	0.0263873	0.534488	1.70657	0.941725	0.875381	-0.00983933	0.990209	728	803	437	527	495	543	378	765.5	482	472
AT4G11175	0.000460676	0.0263873	0.434803	1.54466	0.874588	0.864796	-0.0172799	0.982869	430	430	291	303	265	329	286	430	297	293.333
AT4G13340	0.000456326	0.0263873	-0.790701	0.453527	0.44853	0.771087	0.139147	1.14929	142	201	396	547	396	215	589	171.5	471.5	400
AT5G53480	0.000461626	0.0263873	-0.477246	0.62049	0.257477	0.711649	0.129591	1.13836	176	207	410	353	364	278	334	191.5	381.5	325.333
AT5G59450	0.000469373	0.0263873	-0.655035	0.519424	0.793555	0.853898	0.0376342	1.03835	26	21	52	50	50	49	44	23.5	51	47.6667
AT2G30470	0.000476275	0.0266301	-0.955969	0.384439	0.611164	0.820613	0.102658	1.10811	24	30	90	79	111	41	70	27	84.5	74
AT5G14700	0.000479905	0.0267236	0.593931	1.81109	0.143564	0.639395	0.227492	1.25545	114	92	74	81	59	49	72	103	77.5	60
AT4G31570	0.000483018	0.0267876	-0.692177	0.500486	0.420515	0.762707	0.126109	1.13441	54	61	147	136	131	72	161	57.5	141.5	121.333
AT1G65900	0.000493246	0.0268989	0.526046	1.69223	0.0346614	0.477138	0.294054	1.34186	192	189	169	159	107	127	122	190.5	164	118.667
AT2G34680	0.000504294	0.0268989	-0.696656	0.498249	0.530219	0.800087	0.100203	1.1054	62	82	202	145	151	99	208	72	173.5	152.667
AT2G36160	0.000508685	0.0268989	0.514153	1.67222	0.527106	0.799836	-0.0833087	0.920067	643	688	399	396	368	483	407	665.5	397.5	419.333
AT2G43900	0.00050798	0.0268989	-0.790859	0.453455	0.85237	0.860258	0.0320731	1.03259	27	26	62	69	75	34	76	26.5	65.5	61.6667
AT3G06680	0.000502373	0.0268989	0.663101	1.9408	0.344042	0.73859	-0.168036	0.845324	193	232	109	92	123	118	105	212.5	100.5	115.333
AT3G08770	0.00048721	0.0268989	0.553868	1.73997	0.0867848	0.572061	0.245984	1.27888	425	488	434	295	315	217	298	456.5	364.5	276.667
AT4G29410	0.000505908	0.0268989	0.458289	1.58137	0.00834796	0.382526	0.3275	1.3875	549	551	559	489	412	349	338	550	524	366.333
AT5G07740	0.000503761	0.0268989	-0.827973	0.436934	0.0938234	0.580496	0.312746	1.36717	53	50	195	155	117	62	195	51.5	175	124.667
AT5G13530	0.000498874	0.0268989	-0.710691	0.491304	0.791859	0.853898	-0.0425012	0.958389	45	48	109	88	86	72	142	46.5	98.5	100
AT5G25100	0.000490011	0.0268989	-0.553159	0.57513	0.480829	0.784734	0.0928782	1.09733	177	191	353	409	287	281	446	184	381	338
AT5G46450	0.00050063	0.0268989	-0.68779	0.502686	0.87248	0.864458	0.024521	1.02482	29	32	67	68	59	59	74	30.5	67.5	64
AT5G66550	0.000498001	0.0268989	0.725534	2.06583	0.353829	0.741568	0.179465	1.19658	67	73	37	51	33	50	24	70	44	35.6667
AT2G25210	0.000517348	0.0270425	0.593726	1.81072	0.0034578	0.330587	-0.510718	0.600065	414	512	147	186	201	314	294	463	166.5	269.667
AT3G26840	0.00051586	0.0270425	0.637634	1.892	0.689323	0.834663	0.0671323	1.06944	110	123	77	66	55	55	85	116.5	71.5	65
AT4G08870	0.00051667	0.0270425	0.931572	2.5385	0.309464	0.728335	0.242487	1.27441	1325	904	762	454	337	469	585	1114.5	608	463.667
AT1G01960	0.000549484	0.0272363	-0.603992	0.546625	0.615728	0.820613	0.0718147	1.07446	106	125	259	234	194	163	313	115.5	246.5	223.333
AT1G57860	0.000541045	0.0272363	0.593722	1.81072	0.285559	0.719023	0.164582	1.1789	264	299	211	187	186	168	137	281.5	199	163.667
AT1G63300	0.000526063	0.0272363	-1.05858	0.346949	0.847282	0.859304	-0.0422227	0.958656	10	15	40	35	52	18	44	12.5	37.5	38
AT1G72300	0.000547708	0.0272363	-0.77887	0.458924	0.963037	0.876345	0.00794546	1.00798	27	20	43	69	65	37	60	23.5	56	54
AT1G79830	0.000549636	0.0272363	-0.623722	0.535946	0.957654	0.875891	-0.00790697	0.992124	159	145	318	293	372	213	312	152	305.5	299
AT2G26890	0.000551001	0.0272363	-0.634298	0.530308	0.954889	0.875891	0.00847748	1.00851	114	103	225	223	185	149	315	108.5	224	216.333
AT2G39260	0.000528107	0.0272363	-0.667685	0.512894	0.910636	0.871033	-0.0174991	0.982653	86	88	197	165	223	102	212	87	181	179
AT2G40590	0.000550276	0.0272363	0.593605	1.8105	0.399709	0.758419	-0.131365	0.876898	389	402	223	193	187	259	245	395.5	208	230.333
AT3G05680	0.000541935	0.0272363	-0.641658	0.526419	0.0369216	0.487103	0.317819	1.37413	64	63	198	162	142	81	159	63.5	180	127.333
AT3G13235	0.00054701	0.0272363	0.478031	1.6129	0.692371	0.83561	-0.0494711	0.951733	185	160	111	110	114	120	104	172.5	110.5	112.667
AT3G45970	0.000542924	0.0272363	0.846037	2.33039	0.242588	0.707107	0.26711	1.30618	60	111	42	62	27	51	38	85.5	52	38.6667
AT3G48360	0.000540476	0.0272363	0.512656	1.66972	0.000273913	0.329396	0.546246	1.72676	437	541	555	543	259	400	266	489	549	308.333
AT4G26230	0.000543074	0.0272363	0.629138	1.87599	0.52326	0.799836	-0.103546	0.901634	1363	1065	660	607	765	722	556	1214	633.5	681
AT5G23740	0.000547637	0.0272363	0.436515	1.5473	0.769005	0.850651	-0.0327771	0.967754	708	706	473	487	437	554	453	707	480	481.333
AT5G49480	0.000530015	0.0272363	0.568467	1.76556	0.359184	0.743981	0.134395	1.14385	313	317	210	233	202	179	183	315	221.5	188
AT4G34760	0.000565213	0.027838	0.675121	1.96427	0.446404	0.770442	0.135819	1.14547	147	169	92	108	67	122	65	158	100	84.6667
AT4G31590	0.000569206	0.0279338	-0.55751	0.572633	0.661078	0.829457	0.0573082	1.05898	74	61	132	139	123	110	140	67.5	135.5	124.333
AT1G54010	0.000573531	0.0279826	0.988006	2.68587	0.189814	0.672945	0.347659	1.41575	261	148	111	123	59	86	96	204.5	117	80.3333
AT2G31560	0.000577435	0.0279826	0.450921	1.56976	0.976779	0.877956	-0.00340359	0.996602	225	248	164	162	160	175	141	236.5	163	158.667
AT2G40640	0.000574736	0.0279826	0.8544	2.34996	0.0161687	0.414263	0.571923	1.77167	26	29	19	26	11	14	12	27.5	22.5	12.3333
AT4G16590	0.000578406	0.0279826	1.0002	2.71882	0.00304274	0.329396	0.829549	2.29229	2021	1492	1693	1523	563	338	1153	1756.5	1608	684.667
AT2G42600	0.000584734	0.0281888	-0.421342	0.656166	0.64093	0.826319	0.0487461	1.04995	1256	1518	2460	2359	2212	1977	2501	1387	2409.5	2230
AT4G38640	0.000589065	0.0282976	-0.568803	0.566203	0.877181	0.865521	0.0204342	1.02064	45	48	93	89	76	78	106	46.5	91	86.6667
AT1G58602	0.000597152	0.0284415	-0.449361	0.638036	0.643058	0.826629	-0.0516813	0.949631	476	473	726	807	892	770	687	474.5	766.5	783
AT4G28710	0.000598315	0.0284415	-0.5301	0.588546	0.632791	0.824314	0.0595913	1.0614	61	58	121	112	111	83	126	59.5	116.5	106.667
AT5G01950	0.000596859	0.0284415	-0.741421	0.476436	0.379147	0.749272	-0.151718	0.859231	43	28	69	70	78	55	103	35.5	69.5	78.6667
AT4G37150	0.000604086	0.0286162	1.62872	5.09733	0.0897713	0.574881	0.81793	2.26581	11	18	9	5	1	4	4	14.5	7	3
AT2G25140	0.000615914	0.0290755	-0.70833	0.492466	0.854892	0.860599	-0.0294282	0.971001	26	31	60	62	81	40	62	28.5	61	61
AT1G28420	0.000624728	0.029089	-0.784881	0.456174	0.556626	0.80873	0.107187	1.11314	72	73	177	207	232	79	192	72.5	192	167.667
AT3G17900	0.000622857	0.029089	-0.625836	0.534814	0.0654208	0.541048	0.275175	1.31676	61	61	151	175	146	75	140	61	163	120.333
AT4G38100	0.000620619	0.029089	0.515501	1.67448	0.0194126	0.427437	0.33021	1.39126	83	111	91	84	69	64	50	97	87.5	61
AT5G05160	0.00062018	0.029089	-0.661791	0.515926	0.324962	0.731637	0.146088	1.1573	18	28	53	59	47	44	50	23	56	47
AT1G65010	0.000628899	0.0291836	-0.535782	0.585212	0.359632	0.744101	0.120934	1.12855	236	248	476	537	544	305	459	242	506.5	436
AT3G57410	0.000632372	0.0292453	-0.508735	0.601256	0.737499	0.844563	0.0411715	1.04203	101	109	184	211	159	169	225	105	197.5	184.333
AT2G36885	0.000640099	0.0295026	0.63894	1.89447	0.0906665	0.576701	0.290056	1.3365	214	256	188	172	146	75	172	235	180	131
AT1G27330	0.000643593	0.0295122	0.534366	1.70637	0.212536	0.692311	-0.179548	0.835648	441	370	194	237	287	230	234	405.5	215.5	250.333
AT3G28270	0.000644632	0.0295122	0.704988	2.02382	0.154859	0.651458	0.26534	1.30387	742	518	410	471	453	170	362	630	440.5	328.333
AT2G20450	0.000648641	0.0295964	0.450958	1.56982	0.936236	0.874096	-0.00941477	0.990629	408	361	291	236	310	225	239	384.5	263.5	258
AT1G01610	0.000674285	0.0300423	-0.578922	0.560502	0.326059	0.73164	-0.138965	0.870259	57	73	90	129	125	102	140	65	109.5	122.333
AT1G07370	0.00068098	0.0300423	0.570908	1.76987	0.0283355	0.459724	0.344692	1.41155	122	110	124	77	85	68	54	116	100.5	69
AT1G14320	0.000672026	0.0300423	0.476626	1.61063	0.565155	0.80898	0.0712963	1.0739	1963	1987	1671	1190	1454	1130	1293	1975	1430.5	1292.33
AT2G28480	0.000676413	0.0300423	0.704422	2.02268	0.953285	0.875891	0.011564	1.01163	50	55	26	31	29	32	21	52.5	28.5	27.3333
AT2G47980	0.00068008	0.0300423	-0.574446	0.563017	0.47466	0.783284	-0.100452	0.904428	88	88	166	141	153	137	205	88	153.5	165
AT3G09500	0.000674246	0.0300423	0.417073	1.51751	0.379544	0.749272	0.0957051	1.10043	1129	1123	913	860	722	802	823	1126	886.5	782.333
AT3G59770	0.000666356	0.0300423	-0.536251	0.584937	0.229682	0.70036	0.155015	1.16768	66	77	172	138	136	95	156	71.5	155	129
AT3G61600	0.000682637	0.0300423	-0.51693	0.596349	0.754319	0.847245	-0.0392324	0.961527	74	78	125	141	130	136	137	76	133	134.333
AT5G07090	0.000674364	0.0300423	0.468006	1.59681	0.795691	0.853898	0.0314905	1.03199	1489	1459	1000	1068	896	1112	909	1474	1034	972.333
AT5G22780	0.000675733	0.0300423	-0.504763	0.603649	0.166816	0.657564	0.172741	1.18856	121	134	266	279	225	166	278	127.5	272.5	223
AT5G38880	0.000668488	0.0300423	-0.548826	0.577627	0.60159	0.817953	0.0674346	1.06976	45	47	99	86	79	77	96	46	92.5	84
AT5G22794	0.000696106	0.0305366	-2.06821	0.126412	0.562746	0.80898	-0.204206	0.815294	1	1	6	8	5	13	7	1	7	8.33333
AT4G17560	0.000698723	0.0305531	0.441452	1.55496	0.269393	0.715061	-0.129726	0.878336	1281	1319	759	835	805	889	951	1300	797	881.667
AT1G59870	0.000711279	0.0308054	-0.558112	0.572289	0.881504	0.866285	-0.0208872	0.979329	1024	822	1681	1748	1755	1222	2133	923	1714.5	1703.33
AT1G79000	0.000712479	0.0308054	-0.681866	0.505672	0.356786	0.742787	0.150578	1.16251	82	87	245	177	169	104	257	84.5	211	176.667
AT2G36810	0.000709169	0.0308054	-0.693814	0.499667	0.561585	0.80898	0.0937548	1.09829	43	50	126	96	88	66	141	46.5	111	98.3333
AT2G40300	0.000713524	0.0308054	0.576374	1.77957	0.0402473	0.494028	0.324371	1.38316	176	196	176	138	118	74	139	186	157	110.333
AT1G02750	0.000719581	0.0309689	0.597003	1.81667	0.245977	0.707911	-0.200357	0.818438	73	66	39	29	30	48	43	69.5	34	40.3333
AT5G64140	0.000724886	0.0310991	0.504393	1.65598	0.0223739	0.436156	0.317861	1.37419	469	494	367	500	351	276	292	481.5	433.5	306.333
AT3G09760	0.00072738	0.0311083	-0.666881	0.513307	0.491009	0.789122	-0.108137	0.897504	25	24	45	48	48	47	56	24.5	46.5	50.3333
AT5G16130	0.000736721	0.0314093	0.384448	1.4688	0.262197	0.712061	0.114076	1.12084	924	1088	868	799	676	788	701	1006	833.5	721.667
AT3G14067	0.000741468	0.0314338	-0.528902	0.589252	0.97317	0.877911	-0.00448103	0.995529	593	636	1122	1132	820	1027	1459	614.5	1127	1102
AT5G53450	0.000741904	0.0314338	-1.51075	0.220744	0.000532556	0.329396	-1.56581	0.208918	144	147	153	146	253	1586	234	145.5	149.5	691
AT1G11350	0.000749833	0.0316714	-0.599256	0.54922	0.0913551	0.57771	-0.257007	0.773363	49	57	75	87	93	117	95	53	81	101.667
AT1G16850	0.000764764	0.031933	0.81387	2.25662	0.709042	0.838906	-0.0878372	0.91591	61	116	42	36	26	57	41	88.5	39	41.3333
AT3G12810	0.00075838	0.031933	-0.845076	0.429525	0.187563	0.670195	0.253431	1.28844	38	32	123	105	100	51	107	35	114	86
AT4G31580	0.000764812	0.031933	0.490261	1.63274	0.229047	0.70036	-0.163737	0.848965	187	192	119	95	121	122	124	189.5	107	122.333
AT5G03850	0.000765389	0.031933	0.466866	1.59499	0.0139847	0.396804	-0.333734	0.716244	440	471	208	236	300	343	259	455.5	222	300.667
AT3G05180	0.000775336	0.0322494	0.487862	1.62883	0.938904	0.874798	0.0100922	1.01014	170	139	99	109	97	98	105	154.5	104	100
AT1G03080	0.000782718	0.0323967	-0.639005	0.527818	0.114236	0.606678	0.250614	1.28481	118	98	316	255	255	128	265	108	285.5	216
AT3G11540	0.000786002	0.0323967	-0.479234	0.619258	0.776489	0.85213	0.0329777	1.03353	50	51	93	90	82	81	95	50.5	91.5	86
AT4G11911	0.000784761	0.0323967	1.29501	3.65103	0.80597	0.854777	0.0989932	1.10406	44	23	13	9	7	14	8	33.5	11	9.66667
AT1G23220	0.000802061	0.0325667	0.601248	1.82439	0.928667	0.873237	0.0150007	1.01511	81	68	45	45	42	53	34	74.5	45	43
AT1G75310	0.000801827	0.0325667	-0.918471	0.399129	0.617362	0.820973	0.103246	1.10876	30	30	101	80	106	32	100	30	90.5	79.3333
AT5G19400	0.000799053	0.0325667	-0.561904	0.570122	0.550783	0.807414	0.0822009	1.08567	87	94	162	212	159	122	222	90.5	187	167.667
AT5G47020	0.000794462	0.0325667	-0.550502	0.576661	0.373926	0.747983	0.118972	1.12634	61	72	140	142	130	93	142	66.5	141	121.667
AT5G66850	0.000795642	0.0325667	-0.655125	0.519377	0.962682	0.876345	0.00738326	1.00741	69	63	148	130	166	91	145	66	139	134
AT1G22882	0.000814281	0.032721	-0.578918	0.560505	0.907815	0.870689	-0.0162252	0.983906	54	52	102	100	115	83	101	53	101	99.6667
AT2G35060	0.000813625	0.032721	-0.567415	0.566989	0.025505	0.450001	-0.337169	0.713788	42	59	63	75	84	82	116	50.5	69	94
AT3G47070	0.000817853	0.032721	0.630987	1.87946	0.0131231	0.391911	0.441087	1.5544	2305	2395	1900	2318	1914	970	1063	2350	2109	1315.67
AT5G18525	0.000817596	0.032721	-0.806782	0.446292	0.763542	0.849657	-0.0561442	0.945403	28	25	85	37	65	44	79	26.5	61	62.6667
AT5G27970	0.000810798	0.032721	-0.664117	0.514728	0.445061	0.7699	0.121368	1.12904	66	52	144	137	139	72	152	59	140.5	121
AT2G30490	0.00082535	0.0328284	0.457963	1.58085	0.314275	0.72957	0.123289	1.13121	975	1029	815	742	621	675	709	1002	778.5	668.333
AT5G65460	0.000825006	0.0328284	-0.647885	0.523151	0.495619	0.790976	0.104076	1.10968	34	42	87	88	73	60	97	38	87.5	76.6667
AT2G32240	0.000829199	0.0328493	-0.731205	0.481329	0.379052	0.749272	-0.1617	0.850696	148	133	251	288	350	218	356	140.5	269.5	308
AT2G47770	0.0008331	0.0328493	2.57908	13.185	0.499738	0.792532	0.664061	1.94266	2	23	3	1	1	0	2	12.5	2	1
AT3G01320	0.000830837	0.0328493	-0.650717	0.521672	0.318521	0.730518	0.154385	1.16694	45	46	114	107	108	63	105	45.5	110.5	92
AT3G16470	0.000844224	0.033192	0.764288	2.14747	0.0640211	0.538024	0.389825	1.47672	974	565	592	557	270	483	380	769.5	574.5	377.667
AT1G09690	0.000865354	0.0332654	0.413728	1.51245	0.47652	0.78339	0.0787436	1.08193	1179	1306	996	934	877	871	849	1242.5	965	865.667
AT1G26750	0.000855852	0.0332654	0.498663	1.64652	0.0117234	0.391911	0.358284	1.43087	91	86	87	80	59	51	60	88.5	83.5	56.6667
AT3G01680	0.000872911	0.0332654	-0.630832	0.532149	0.949859	0.875891	0.00971527	1.00976	70	80	157	152	108	120	219	75	154.5	149
AT3G04400	0.000870717	0.0332654	0.507647	1.66138	0.0783776	0.561851	-0.250315	0.778555	1556	1622	971	647	987	1148	886	1589	809	1007
AT3G13070	0.000858636	0.0332654	-0.609125	0.543827	0.624643	0.823568	0.072916	1.07564	76	80	174	161	177	100	177	78	167.5	151.333
AT4G19520	0.000859825	0.0332654	-0.55475	0.574216	0.118985	0.613945	-0.222449	0.800556	60	55	78	96	110	80	127	57.5	87	105.667
AT4G24000	0.000856221	0.0332654	1.4285	4.17244	0.175415	0.662666	0.56964	1.76763	33	141	35	45	4	33	29	87	40	22
AT4G25100	0.000863269	0.0332654	0.627828	1.87354	0.00961063	0.382526	0.46366	1.58988	1997	2391	2233	1811	1424	668	1620	2194	2022	1237.33
AT4G31200	0.000872665	0.0332654	-0.724821	0.484411	0.0732599	0.555407	0.306614	1.35882	33	34	98	106	84	41	94	33.5	102	73
AT5G40650	0.000870755	0.0332654	0.595474	1.81389	0.580782	0.812665	-0.0922883	0.911842	146	149	83	78	75	103	79	147.5	80.5	85.6667
AT5G65950	0.000865658	0.0332654	-0.590249	0.554189	0.721498	0.841463	0.0519391	1.05331	86	100	226	158	161	125	246	93	192	177.333
AT1G01790	0.000884207	0.0334158	-0.562217	0.569944	0.627704	0.823568	0.0690802	1.07152	190	248	457	437	398	323	496	219	447	405.667
AT3G18370	0.000879488	0.0334158	-0.598261	0.549767	0.169793	0.659994	-0.210287	0.810352	84	61	113	119	181	95	141	72.5	116	139
AT4G36870	0.000881987	0.0334158	-0.541086	0.582115	0.128211	0.623412	0.205829	1.22854	90	65	160	195	159	119	143	77.5	177.5	140.333
AT3G08850	0.000892633	0.0335484	-0.645497	0.524402	0.774278	0.851664	0.0455428	1.0466	82	92	191	186	177	103	246	87	188.5	175.333
AT4G16900	0.000892342	0.0335484	-0.700575	0.4963	0.0750841	0.558063	-0.316169	0.728937	17	20	31	28	31	38	49	18.5	29.5	39.3333
AT2G32220	0.000903924	0.0338794	0.696151	2.00602	0.480102	0.784346	-0.144027	0.865865	89	86	41	41	51	35	52	87.5	41	46
AT5G13170	0.000916604	0.0342605	1.92825	6.87744	0.796115	0.853898	-0.184963	0.831135	5	117	5	11	9	17	2	61	8	9.33333
AT1G08190	0.000936617	0.0346291	-0.527392	0.590142	0.660423	0.829457	-0.0594703	0.942264	181	214	389	296	427	241	391	197.5	342.5	353
AT1G59910	0.000936121	0.0346291	-0.535655	0.585286	0.79459	0.853898	0.0338871	1.03447	34	40	74	68	68	58	74	37	71	66.6667
AT3G03480	0.000936562	0.0346291	1.15201	3.16455	0.000864386	0.329396	1.15024	3.15895	14	22	17	22	5	5	8	18	19.5	6
AT4G12490	0.000931041	0.0346291	0.926855	2.52655	0.149187	0.643881	0.378728	1.46043	174	129	72	118	58	42	90	151.5	95	63.3333
AT3G01150	0.000950861	0.0350607	0.513653	1.67139	0.449754	0.771541	-0.110693	0.895213	100	103	52	66	63	66	63	101.5	59	64
AT1G79210	0.000959535	0.0352852	0.473014	1.60482	0.892721	0.868166	0.0174566	1.01761	233	229	156	162	136	173	146	231	159	151.667
AT5G38710	0.000969029	0.0355385	1.15238	3.16572	0.0911672	0.577466	0.574794	1.77676	46	18	21	18	5	12	15	32	19.5	10.6667
AT1G76350	0.000971733	0.0355421	-0.655691	0.519083	0.999737	0.882384	-5.13e-05	0.999949	24	20	43	49	51	39	44	22	46	44.6667
AT2G28290	0.000977681	0.0356641	-0.719679	0.486908	0.374238	0.747983	0.161314	1.17505	149	167	433	395	342	169	519	158	414	343.333
AT1G04480	0.000984357	0.0357166	0.476104	1.60979	0.504546	0.794677	-0.0872707	0.916429	579	539	356	335	332	439	326	559	345.5	365.667
AT1G33250	0.000982069	0.0357166	-0.660499	0.516593	0.326119	0.73164	0.153105	1.16545	20	29	59	61	57	40	53	24.5	60	50
AT2G41740	0.0010016	0.0362459	-0.40623	0.666157	0.575	0.811713	0.0589495	1.06072	184	177	311	313	263	295	299	180.5	312	285.667
AT4G31160	0.00100476	0.0362639	-0.859931	0.423191	0.286727	0.719685	0.215823	1.24088	36	46	128	133	127	40	140	41	130.5	102.333
AT3G09270	0.00101651	0.0365914	1.41715	4.12535	0.277492	0.716645	0.480914	1.61755	29	18	8	12	2	12	4	23.5	10	6
AT1G66850	0.00102295	0.0367262	1.846	6.33443	0.566293	0.809223	-0.433904	0.647974	10	26	4	0	2	1	6	18	2	3
AT4G20130	0.00102751	0.0367931	0.426885	1.53248	0.475883	0.78339	-0.084714	0.918775	227	263	173	146	162	150	194	245	159.5	168.667
AT1G53850	0.00103609	0.0370031	0.427594	1.53356	0.470808	0.780925	0.0853105	1.08906	134	154	107	115	86	106	105	144	111	99
AT4G23180	0.00104419	0.0371953	-0.555633	0.573709	0.334578	0.734478	-0.138454	0.870703	99	71	127	153	131	154	184	85	140	156.333
AT2G33370	0.00105096	0.0372661	0.534023	1.70578	0.10905	0.600608	-0.254237	0.775508	158	152	77	76	92	117	78	155	76.5	95.6667
AT3G26560	0.00105571	0.0372661	-0.520743	0.594079	0.613904	0.820613	0.0667314	1.06901	107	87	195	184	192	116	209	97	189.5	172.333
AT5G01600	0.0010552	0.0372661	0.873942	2.39634	0.00887594	0.382526	0.669625	1.9535	281	389	307	286	195	51	197	335	296.5	147.667
AT5G62000	0.00105711	0.0372661	-0.466322	0.627305	0.739634	0.844966	0.0405533	1.04139	399	412	789	673	705	527	815	405.5	731	682.333
AT2G17280	0.0010722	0.0376037	0.613549	1.84697	0.74924	0.845793	0.0568501	1.0585	38	52	30	26	26	29	22	45	28	25.6667
AT4G15610	0.00107002	0.0376037	1.59708	4.93861	0.170189	0.659994	0.693217	2.00014	11	39	17	5	5	7	4	25	11	5.33333
AT2G04378	0.00109514	0.0382118	-0.476982	0.620653	0.266764	0.713213	0.136583	1.14635	107	97	200	209	194	134	192	102	204.5	173.333
AT5G45050	0.00109468	0.0382118	-0.524484	0.591861	0.936068	0.874096	0.0104637	1.01052	47	35	79	73	83	65	71	41	76	73
AT4G15690	0.00109845	0.0382295	1.12986	3.09524	0.0323687	0.469376	0.724406	2.06351	22	25	13	21	3	14	7	23.5	17	8
AT2G40030	0.00110141	0.0382352	-0.960347	0.38276	0.61421	0.820613	-0.112012	0.894033	13	15	36	35	32	20	64	14	35.5	38.6667
AT3G24830	0.00111476	0.0386003	0.442181	1.5561	0.777564	0.852228	-0.0344262	0.96616	736	668	432	514	444	563	418	702	473	475
AT1G80560	0.00112608	0.0386309	0.416774	1.51706	0.542714	0.804671	0.0707292	1.07329	142	147	118	104	104	106	91	144.5	111	100.333
AT2G01610	0.00112697	0.0386309	0.70094	2.01565	0.147953	0.642056	0.293046	1.3405	88	56	60	44	27	44	42	72	52	37.6667
AT2G23010	0.00111879	0.0386309	0.580924	1.78769	0.0760769	0.560829	0.294888	1.34298	112	148	100	112	73	76	81	130	106	76.6667
AT3G15810	0.00112659	0.0386309	0.504268	1.65577	0.370871	0.746906	-0.130129	0.877982	168	136	89	86	82	126	82	152	87.5	96.6667
AT5G06760	0.00113018	0.0386439	2.64077	14.024	0.564329	0.80898	0.598707	1.81976	5	66	4	6	0	7	1	35.5	5	2.66667
AT1G14270	0.00113601	0.0386463	0.399968	1.49178	0.397403	0.758151	0.0939451	1.0985	255	268	198	220	174	207	173	261.5	209	184.667
AT2G41240	0.00114872	0.0386463	-3.85628	0.0211464	0.000838313	0.329396	-4.07157	0.0170506	4	4	0	7	8	577	9	4	3.5	198
AT3G49120	0.00113986	0.0386463	0.575375	1.7778	0.212669	0.692344	0.199556	1.22086	1922	2234	1642	1457	898	1193	1614	2078	1549.5	1235
AT3G51660	0.00114988	0.0386463	0.660791	1.93632	0.527716	0.799836	-0.123425	0.883888	123	95	48	60	48	70	60	109	54	59.3333
AT4G23680	0.00115008	0.0386463	0.91637	2.5002	0.472192	0.781784	0.196655	1.21732	24	63	27	19	14	24	17	43.5	23	18.3333
AT4G29380	0.00113887	0.0386463	-0.674557	0.509382	0.19087	0.673498	0.212386	1.23662	27	28	82	63	53	41	77	27.5	72.5	57
AT5G65020	0.00114608	0.0386463	0.474337	1.60695	0.514887	0.797343	0.0861794	1.09	205	235	163	161	108	174	151	220	162	144.333
AT1G03560	0.00116022	0.0387429	-0.97454	0.377366	0.673063	0.83193	-0.0941625	0.910135	11	10	32	23	40	17	31	10.5	27.5	29.3333
AT1G72180	0.00115711	0.0387429	-0.474555	0.622162	0.217577	0.693458	-0.156403	0.855214	121	127	175	195	189	192	250	124	185	210.333
AT3G10572	0.00116148	0.0387429	0.638033	1.89275	0.790613	0.853663	-0.0501558	0.951081	50	71	32	34	26	47	28	60.5	33	33.6667
AT4G10100	0.00116803	0.0387861	0.602574	1.82681	0.170593	0.659994	-0.255506	0.774525	64	62	31	27	39	37	33	63	29	36.3333
AT5G66160	0.00116846	0.0387861	-0.648306	0.522931	0.492201	0.789558	0.106847	1.11276	19	23	44	53	46	37	44	21	48.5	42.3333
AT5G03280	0.00117475	0.0389004	-0.529492	0.588904	0.614812	0.820613	-0.0692155	0.933126	107	93	169	175	183	122	233	100	172	179.333
AT2G46650	0.00118087	0.0390084	0.633861	1.88487	0.8778	0.865521	-0.0273436	0.973027	544	335	303	190	226	276	235	439.5	246.5	245.667
AT1G60950	0.00119006	0.039183	0.487119	1.62762	0.0792264	0.561851	0.24252	1.27446	7048	9212	6873	6948	5126	3761	6948	8130	6910.5	5278.33
AT4G30190	0.0011919	0.039183	-0.435378	0.64702	0.802348	0.854247	0.0290189	1.02944	611	609	1031	1076	849	931	1206	610	1053.5	995.333
AT1G23230	0.00119594	0.0392213	-0.618406	0.538803	0.566857	0.809427	0.0887794	1.09284	51	68	128	134	110	78	162	59.5	131	116.667
AT1G61800	0.0012065	0.0393789	0.891912	2.43979	0.929391	0.873277	0.0241261	1.02442	52	73	35	22	36	18	27	62.5	28.5	27
AT2G01690	0.00122672	0.0393789	-0.611872	0.542335	0.468942	0.780205	0.112426	1.11899	74	72	161	166	172	91	163	73	163.5	142
AT2G20950	0.00122094	0.0393789	-0.535488	0.585384	0.923774	0.872657	0.0129816	1.01307	47	60	97	104	96	95	98	53.5	100.5	96.3333
AT2G40205	0.00121928	0.0393789	1.42625	4.16304	0.905433	0.87045	0.0564507	1.05807	20	38	7	9	8	10	4	29	8	7.33333
AT3G05230	0.00122669	0.0393789	0.507526	1.66118	0.837576	0.858779	0.0297416	1.03019	113	95	64	76	53	76	69	104	70	66
AT3G16400	0.00122532	0.0393789	0.674847	1.96373	0.0867849	0.572061	0.332215	1.39405	302	196	224	160	115	148	138	249	192	133.667
AT3G18060	0.00121667	0.0393789	-0.509778	0.600629	0.017335	0.419193	-0.346964	0.706831	130	140	183	162	181	277	253	135	172.5	237
AT3G29350	0.00122656	0.0393789	0.477683	1.61233	0.0690288	0.55047	-0.267354	0.765402	101	95	49	52	63	77	52	98	50.5	64
AT3G44590	0.00121002	0.0393789	0.513788	1.67161	0.323778	0.73157	-0.1492	0.861397	117	119	62	70	74	87	62	118	66	74.3333
AT1G22610	0.00124435	0.0395656	-0.485971	0.615099	0.73228	0.843515	0.0435922	1.04456	153	142	295	249	289	180	290	147.5	272	253
AT2G01420	0.00125754	0.0395656	-0.504926	0.60355	0.529334	0.799836	0.0828637	1.08639	100	136	209	252	156	217	246	118	230.5	206.333
AT2G34860	0.0012462	0.0395656	0.537579	1.71186	0.36828	0.74666	-0.137176	0.871817	729	823	424	434	357	567	510	776	429	478
AT3G04740	0.00125193	0.0395656	-0.650628	0.521718	0.0430004	0.500195	0.331342	1.39284	39	40	122	107	69	54	117	39.5	114.5	80
AT3G04840	0.00124428	0.0395656	0.35722	1.42935	0.499006	0.792171	-0.0673487	0.934869	2286	2292	1692	1559	1698	1648	1718	2289	1625.5	1688
AT3G56140	0.00125583	0.0395656	-0.426575	0.652741	0.611834	0.820613	-0.0569807	0.944612	85	99	135	154	146	133	167	92	144.5	148.667
AT5G02310	0.00125371	0.0395656	-0.518965	0.595136	0.924925	0.872868	0.0125647	1.01264	72	72	135	131	112	118	153	72	133	127.667
AT5G07980	0.0012489	0.0395656	-0.646402	0.523927	0.572926	0.811165	0.090334	1.09454	46	40	91	104	88	56	116	43	97.5	86.6667
AT5G41770	0.00125864	0.0395656	-0.422026	0.655717	0.706257	0.83854	-0.0418603	0.959004	97	102	166	150	170	139	171	99.5	158	160
AT2G21190	0.00127343	0.0397557	0.442724	1.55694	0.0964528	0.583148	-0.219561	0.802871	191	186	98	113	95	150	138	188.5	105.5	127.667
AT5G13010	0.00127177	0.0397557	-0.464412	0.628504	0.310258	0.728335	0.123354	1.13128	98	99	202	183	182	125	189	98.5	192.5	165.333
AT5G41790	0.00127068	0.0397557	-0.689657	0.501748	0.420238	0.762707	0.146554	1.15784	328	360	801	922	1075	398	694	344	861.5	722.333
AT5G58420	0.00128722	0.0400943	0.377131	1.4581	0.458649	0.775	0.0780238	1.08115	965	960	840	710	674	680	734	962.5	775	696
AT3G59100	0.00129273	0.0401742	-0.863848	0.421537	0.849066	0.859825	-0.0392831	0.961478	19	23	53	51	39	34	85	21	52	52.6667
AT5G15780	0.00129611	0.0401878	-0.648889	0.522626	0.0993038	0.588342	0.287406	1.33297	224	289	663	757	470	306	782	256.5	710	519.333
AT1G22060	0.00132285	0.0402263	-0.64745	0.523379	0.284724	0.718582	0.177023	1.19366	76	69	180	179	158	83	198	72.5	179.5	146.333
AT1G24070	0.00130819	0.0402263	0.799554	2.22455	0.0126867	0.391911	0.596483	1.81572	141	123	130	104	62	38	88	132	117	62.6667
AT2G25970	0.00132389	0.0402263	-0.493234	0.610648	0.905631	0.870451	-0.015543	0.984577	180	201	351	316	257	286	446	190.5	333.5	329.667
AT3G44820	0.00131463	0.0402263	-0.834604	0.434046	0.599841	0.817151	-0.105549	0.899831	11	17	28	35	38	29	35	14	31.5	34
AT3G52040	0.00130121	0.0402263	0.570352	1.76889	0.110738	0.604152	0.263366	1.3013	143	120	99	111	91	69	75	131.5	105	78.3333
AT4G28490	0.00132296	0.0402263	-0.69043	0.501361	0.416747	0.762142	-0.141833	0.867766	35	23	59	50	61	54	68	29	54.5	61
AT4G31540	0.00130493	0.0402263	-0.779119	0.45881	0.255663	0.710917	-0.222438	0.800564	23	15	41	31	52	31	48	19	36	43.6667
AT5G06860	0.00131737	0.0402263	0.887204	2.42833	0.0140518	0.396804	0.656787	1.92859	57	52	52	42	23	21	27	54.5	47	23.6667
AT5G23900	0.00132355	0.0402263	0.501585	1.65134	0.971678	0.877755	-0.00501605	0.994997	469	502	300	335	241	360	329	485.5	317.5	310
AT1G61310	0.00133689	0.0403312	-0.820422	0.440246	0.98047	0.878347	-0.00474657	0.995265	10	12	29	25	30	23	26	11	27	26.3333
AT3G11530	0.00133917	0.0403312	0.650482	1.91646	0.401244	0.758892	-0.167949	0.845397	72	70	34	34	35	54	28	71	34	39
AT3G22142	0.0013362	0.0403312	-1.15216	0.315953	0.334499	0.734478	0.267987	1.30733	47	65	240	263	156	47	361	56	251.5	188
AT4G27640	0.00133663	0.0403312	-0.603729	0.546769	0.105687	0.598401	0.25303	1.28792	80	58	195	158	108	107	185	69	176.5	133.333
AT2G33255	0.00135095	0.0405781	0.459221	1.58284	0.422939	0.763533	0.104675	1.11035	191	203	144	156	134	155	104	197	150	131
AT3G06290	0.00135331	0.0405781	-0.740149	0.477043	0.379521	0.749272	0.158795	1.1721	36	30	81	95	87	42	90	33	88	73
AT5G47040	0.00136109	0.0407218	-0.503927	0.604154	0.913621	0.871033	-0.0144678	0.985636	128	143	247	233	260	173	277	135.5	240	236.667
AT1G76650	0.00136514	0.0407537	1.94504	6.9939	0.00849066	0.382526	1.60654	4.98552	19	12	15	9	4	3	0	15.5	12	2.33333
AT1G20100	0.0013684	0.0407618	0.42002	1.52199	0.884057	0.866466	0.0173594	1.01751	231	236	181	158	177	150	158	233.5	169.5	161.667
AT1G45191	0.00137711	0.0409319	0.622457	1.8635	0.0167999	0.414263	0.44425	1.55932	169	136	130	147	67	91	101	152.5	138.5	86.3333
AT1G03150	0.00139603	0.0409366	0.663619	1.94181	0.417703	0.762531	0.158628	1.1719	82	63	48	47	34	49	35	72.5	47.5	39.3333
AT1G12390	0.001423	0.0409366	0.62599	1.8701	0.160988	0.65517	0.259599	1.29641	55	42	37	36	28	27	27	48.5	36.5	27.3333
AT1G30630	0.00138946	0.0409366	0.359815	1.43306	0.533012	0.800989	0.06319	1.06523	494	444	392	365	332	347	356	469	378.5	345
AT1G34030	0.00142564	0.0409366	0.486164	1.62607	0.820914	0.857008	0.0311777	1.03167	541	472	389	309	310	383	291	506.5	349	328
AT1G52040	0.0014155	0.0409366	0.910841	2.48641	0.0259933	0.450098	0.601014	1.82397	575	383	395	368	173	192	245	479	381.5	203.333
AT2G01090	0.0014024	0.0409366	0.614132	1.84805	0.760593	0.848699	0.055407	1.05697	63	61	41	36	36	41	29	62	38.5	35.3333
AT2G33430	0.00141474	0.0409366	0.367258	1.44377	0.832613	0.858553	-0.0219349	0.978304	448	479	356	326	370	308	337	463.5	341	338.333
AT2G45000	0.00141306	0.0409366	-0.683175	0.505011	0.892899	0.868226	0.0230475	1.02332	36	44	92	84	81	53	117	40	88	83.6667
AT3G19030	0.00141667	0.0409366	0.750049	2.1171	0.0012238	0.329396	0.760442	2.13922	382	349	422	380	223	181	141	365.5	401	181.667
AT3G46430	0.00139808	0.0409366	0.498313	1.64594	0.469862	0.780244	0.102502	1.10794	308	286	209	225	169	189	213	297	217	190.333
AT4G12600	0.00138594	0.0409366	0.435559	1.54583	0.936548	0.8742	0.00983876	1.00989	266	274	196	187	175	205	172	270	191.5	184
AT4G14920	0.00142828	0.0409366	-0.601799	0.547825	0.983471	0.87903	0.00316576	1.00317	46	35	77	84	85	56	93	40.5	80.5	78
AT4G34730	0.00140277	0.0409366	0.471025	1.60164	0.669397	0.83106	0.0576196	1.05931	146	173	108	121	97	106	112	159.5	114.5	105
AT5G42800	0.00139849	0.0409366	0.730841	2.07683	0.0327766	0.470522	0.458979	1.58246	668	639	528	553	247	240	512	653.5	540.5	333
AT5G55230	0.00142401	0.0409366	-0.511085	0.599845	0.803382	0.854464	0.0338311	1.03441	149	156	290	281	299	229	276	152.5	285.5	268
AT5G57345	0.00139189	0.0409366	0.441079	1.55438	0.666085	0.830723	-0.0544963	0.946962	241	252	156	170	160	194	147	246.5	163	167
AT5G60710	0.00142314	0.0409366	-0.46474	0.628298	0.43807	0.76833	-0.0967193	0.907811	84	113	155	154	164	151	181	98.5	154.5	165.333
AT1G70750	0.00143368	0.0410052	-0.729732	0.482038	0.381833	0.749421	0.154412	1.16697	20	23	55	58	61	35	45	21.5	56.5	47
AT4G14740	0.0014444	0.0410537	-0.613965	0.541201	0.616094	0.820618	-0.0794979	0.92358	46	49	89	87	97	60	121	47.5	88	92.6667
AT4G28660	0.00144399	0.0410537	0.447644	1.56462	0.384635	0.750861	-0.111436	0.894548	1067	1110	654	697	781	831	584	1088.5	675.5	732
AT5G39940	0.00144061	0.0410537	0.568321	1.7653	0.952989	0.875891	-0.00999736	0.990052	62	53	31	39	32	36	35	57.5	35	34.3333
AT1G27435	0.00145951	0.0411331	0.549231	1.73192	0.890628	0.867631	0.0220281	1.02227	124	138	106	62	83	86	70	131	84	79.6667
AT2G18270	0.00146068	0.0411331	-1.06874	0.34344	0.561094	0.80898	-0.144634	0.865339	9	6	13	28	18	32	19	7.5	20.5	23
AT4G36360	0.00145914	0.0411331	-0.522318	0.593144	0.447495	0.770774	0.106706	1.11261	213	225	460	432	356	311	503	219	446	390
AT5G46470	0.00145187	0.0411331	-0.572233	0.564264	0.529013	0.799836	-0.0946446	0.909696	64	64	109	115	139	80	140	64	112	119.667
AT5G58150	0.00146227	0.0411331	-0.554185	0.574541	0.645567	0.826967	0.064497	1.06662	37	28	66	65	52	58	69	32.5	65.5	59.6667
AT1G70320	0.00146868	0.0411383	-0.619835	0.538033	0.277007	0.716645	0.18046	1.19777	175	211	487	446	347	246	545	193	466.5	379.333
AT2G02100	0.00148356	0.0411383	0.621345	1.86143	0.994727	0.881945	0.00119871	1.0012	173	226	121	112	84	135	120	199.5	116.5	113
AT2G03890	0.00148119	0.0411383	-0.432324	0.648999	0.722381	0.841463	0.0412106	1.04207	142	146	251	251	235	257	209	144	251	233.667
AT2G29510	0.00148072	0.0411383	-0.528114	0.589716	0.0622865	0.537262	0.265542	1.30414	107	83	209	247	189	119	202	95	228	170
AT4G03390	0.0014751	0.0411383	-0.499643	0.606747	0.144026	0.639395	0.192625	1.21243	75	61	145	150	111	91	153	68	147.5	118.333
AT4G21280	0.00147806	0.0411383	0.395954	1.4858	0.319671	0.730777	0.112028	1.11854	5098	5733	4241	4609	3601	4195	3725	5415.5	4425	3840.33
AT5G66030	0.00147214	0.0411383	-0.527493	0.590082	0.69853	0.836646	0.053904	1.05538	106	100	205	195	223	140	189	103	200	184
AT3G47836	0.00149303	0.0413169	0.695993	2.0057	0.40481	0.761001	0.171495	1.18708	96	111	67	66	54	66	43	103.5	66.5	54.3333
AT3G50770	0.0015007	0.041445	1.30473	3.68668	0.222161	0.696231	-0.618479	0.538763	42	21	8	2	9	11	7	31.5	5	9
AT3G47910	0.00150777	0.0415563	-0.64	0.527292	0.412251	0.761896	0.137068	1.14691	89	91	210	215	204	92	245	90	212.5	180.333
AT2G03850	0.00151842	0.0417654	2.4059	11.0884	0.0553658	0.519443	1.54064	4.66758	5	30	10	6	0	0	5	17.5	8	1.66667
AT3G23620	0.00152276	0.0418003	0.49714	1.64401	0.600225	0.817367	0.0755083	1.07843	159	150	103	117	88	118	91	154.5	110	99
AT3G47640	0.00152734	0.041842	-1.06891	0.343382	0.00192952	0.329396	-1.01755	0.361478	26	23	29	27	43	142	40	24.5	28	75
AT5G10260	0.00153058	0.0418466	0.940123	2.5603	0.990168	0.881266	0.00373626	1.00374	24	23	9	11	9	13	7	23.5	10	9.66667
AT3G51120	0.00153419	0.0418616	-0.674265	0.509531	0.259136	0.712061	0.193357	1.21332	44	50	123	120	121	54	117	47	121.5	97.3333
AT3G48490	0.00154259	0.0419229	0.942558	2.56654	0.467747	0.779367	0.213035	1.23743	36	29	11	23	15	16	9	32.5	17	13.3333
AT5G49760	0.00154001	0.0419229	-0.403248	0.668147	0.393714	0.755781	-0.094531	0.9098	167	149	218	249	261	223	264	158	233.5	249.333
AT2G37770	0.0015535	0.0420171	1.12677	3.08566	0.696883	0.836646	-0.144065	0.865832	72	115	39	18	18	30	48	93.5	28.5	32
AT3G10650	0.00155529	0.0420171	-0.552078	0.575752	0.143118	0.639395	0.217842	1.24339	112	123	285	266	266	130	250	117.5	275.5	215.333
AT5G23750	0.00155232	0.0420171	-0.690444	0.501354	0.839269	0.858849	-0.0347999	0.965799	20	13	32	37	35	39	30	16.5	34.5	34.6667
AT5G16120	0.00156147	0.0421005	0.516248	1.67573	0.772352	0.851664	-0.0444164	0.956556	101	91	64	55	55	75	51	96	59.5	60.3333
AT1G29355	0.00157506	0.0421482	-0.871363	0.418381	0.345898	0.739192	0.193426	1.2134	13	14	41	44	39	31	32	13.5	42.5	34
AT1G52220	0.00157214	0.0421482	0.498771	1.6467	0.0161443	0.414263	0.361861	1.436	734	743	543	854	384	601	432	738.5	698.5	472.333
AT3G04240	0.00157868	0.0421482	-0.438751	0.644841	0.250482	0.709244	-0.140434	0.868981	194	201	310	268	283	292	395	197.5	289	323.333
AT4G00060	0.00157408	0.0421482	-0.63546	0.529692	0.656087	0.829031	-0.0732446	0.929373	33	51	81	79	93	57	101	42	80	83.6667
AT4G21680	0.00157741	0.0421482	1.89165	6.63029	0.529875	0.800006	0.422582	1.5259	9	79	17	5	2	9	10	44	11	7
AT1G26150	0.00158341	0.0421919	-0.615378	0.540437	0.103139	0.593588	0.270275	1.31032	109	122	304	304	267	125	285	115.5	304	225.667
AT3G20000	0.00159548	0.0423584	0.415365	1.51492	0.325555	0.73164	-0.120101	0.886831	271	261	157	181	151	227	177	266	169	185
AT5G47690	0.00159587	0.0423584	-0.566403	0.567563	0.684071	0.834278	0.0623178	1.0643	228	221	455	459	525	251	476	224.5	457	417.333
AT5G05270	0.00160026	0.0423924	0.430963	1.53874	0.129189	0.624455	-0.194426	0.823307	626	550	333	350	415	441	351	588	341.5	402.333
AT1G65580	0.00161587	0.0426405	-0.509999	0.600496	0.489061	0.787835	0.0926414	1.09707	67	54	124	116	102	86	131	60.5	120	106.333
AT3G62900	0.00161426	0.0426405	-0.49679	0.608481	0.327944	0.732829	0.127594	1.13609	53	57	119	104	104	75	107	55	111.5	95.3333
AT5G15580	0.00163655	0.0431027	-0.596941	0.550493	0.710422	0.83908	0.0575933	1.05928	55	57	124	110	127	68	127	56	117	107.333
AT4G13840	0.00165113	0.0434031	-0.474532	0.622176	0.043232	0.500372	-0.279569	0.75611	221	240	280	328	373	465	332	230.5	304	390
AT3G05650	0.00166441	0.0435006	-0.573008	0.563827	0.874857	0.864888	-0.0235094	0.976765	46	38	84	74	67	62	107	42	79	78.6667
AT3G51480	0.00166088	0.0435006	-0.937134	0.391749	0.67382	0.831934	-0.0949928	0.909379	15	8	39	19	27	21	45	11.5	29	31
AT5G66400	0.00166278	0.0435006	1.32828	3.77453	0.0385017	0.487398	0.85126	2.3426	23	192	100	45	23	42	25	107.5	72.5	30
AT3G14980	0.00167314	0.0435781	-0.630066	0.532557	0.0339388	0.473953	0.347039	1.41487	32	37	99	100	84	42	79	34.5	99.5	68.3333
AT5G25520	0.00167376	0.0435781	-0.537665	0.584111	0.170947	0.659994	0.196309	1.2169	72	73	174	154	143	90	160	72.5	164	131
AT1G75660	0.00167998	0.0436567	-0.543939	0.580457	0.375474	0.747983	0.129035	1.13773	92	104	202	215	146	153	236	98	208.5	178.333
AT3G15660	0.00169389	0.0438697	0.429787	1.53693	0.0317193	0.469376	0.278137	1.32067	121	133	129	108	93	97	71	127	118.5	87
AT3G23760	0.00169461	0.0438697	0.592124	1.80782	0.0880776	0.573225	0.303473	1.35455	92	74	63	72	54	55	36	83	67.5	48.3333
AT2G19650	0.00169858	0.0438893	-0.5899	0.554383	0.929588	0.873277	0.0133792	1.01347	25	36	49	72	58	55	61	30.5	60.5	58
AT1G73450	0.00170979	0.0440799	-0.742234	0.476049	0.084425	0.57139	-0.346089	0.70745	18	13	22	28	33	32	38	15.5	25	34.3333
AT5G52960	0.00171243	0.0440799	0.445809	1.56175	0.737573	0.844563	0.0436808	1.04465	164	168	108	133	124	104	108	166	120.5	112
AT3G43590	0.00171825	0.0441465	0.471152	1.60184	0.107894	0.599154	0.22547	1.25291	115	110	87	104	84	68	70	112.5	95.5	74
AT4G20325	0.00172276	0.044171	0.537059	1.71097	0.0583303	0.530447	0.306671	1.35889	73	72	59	66	51	37	46	72.5	62.5	44.6667
AT4G21970	0.00172568	0.044171	1.84353	6.31878	0.00258988	0.329396	1.7612	5.81944	4	12	9	7	2	2	0	8	8	1.33333
AT4G00730	0.00174281	0.044443	-0.465959	0.627533	0.639101	0.825838	0.0586273	1.06038	69	88	145	143	99	140	157	78.5	144	132
AT4G16960	0.00174021	0.044443	-1.09598	0.334211	0.157362	0.654049	-0.389797	0.677194	3	12	18	15	25	19	27	7.5	16.5	23.6667
AT3G49620	0.00175182	0.0445891	1.47489	4.37055	0.0603258	0.535059	0.887417	2.42885	31	27	20	15	3	8	10	29	17.5	7
AT1G13609	0.0017613	0.0446556	-3.00888	0.0493471	0.000398492	0.329396	-4.18944	0.0151548	25	11	4	8	29	1097	19	18	6	381.667
AT3G23410	0.00176425	0.0446556	-0.551886	0.575863	0.976568	0.877956	-0.00430864	0.995701	59	71	120	124	152	80	125	65	122	119
AT4G18360	0.00176399	0.0446556	1.41232	4.10545	0.0877253	0.573064	0.779842	2.18113	13	13	9	6	4	5	1	13	7.5	3.33333
AT5G02030	0.00178266	0.0450381	-0.551264	0.576221	0.873506	0.864498	0.0230914	1.02336	54	44	105	84	105	67	97	49	94.5	89.6667
AT5G19820	0.00178706	0.0450658	-0.559457	0.571519	0.993778	0.881725	-0.00119214	0.998809	165	186	345	321	297	216	461	175.5	333	324.667
AT4G13500	0.00179786	0.0451038	0.516166	1.67559	0.414655	0.762142	-0.126768	0.880938	194	237	125	121	135	169	102	215.5	123	135.333
AT5G13490	0.00179848	0.0451038	0.636349	1.88957	0.165441	0.657361	0.266106	1.30487	87	97	81	57	59	40	55	92	69	51.3333
AT5G48870	0.00179819	0.0451038	0.481352	1.61826	0.0757254	0.560162	-0.276225	0.758642	77	90	45	40	62	57	44	83.5	42.5	54.3333
AT1G62790	0.00181598	0.0453758	0.500396	1.64937	0.0505203	0.508573	-0.314952	0.729824	147	161	84	64	96	113	86	154	74	98.3333
AT3G48930	0.00181366	0.0453758	0.465418	1.59268	0.263213	0.712061	-0.15556	0.855936	408	495	289	238	257	354	285	451.5	263.5	298.667
AT3G25480	0.00183425	0.0457485	0.364651	1.44001	0.984607	0.879371	0.00205644	1.00206	229	229	176	170	153	173	177	229	173	167.667
AT3G50590	0.00184016	0.0458122	-0.498101	0.607683	0.731775	0.843515	0.0467131	1.04782	145	136	265	261	209	189	335	140.5	263	244.333
AT5G26800	0.00184819	0.0459284	0.598872	1.82006	0.334935	0.734693	0.175039	1.19129	61	53	40	41	24	44	31	57	40.5	33
AT1G02990	0.00185858	0.0459639	-0.666998	0.513247	0.526056	0.799836	0.107699	1.11371	30	29	73	66	67	37	78	29.5	69.5	60.6667
AT1G08620	0.00186762	0.0459639	-0.468098	0.626192	0.0784867	0.561851	0.22417	1.25128	65	47	129	114	97	78	108	56	121.5	94.3333
AT1G11840	0.00186984	0.0459639	0.440061	1.5528	0.964258	0.876598	-0.00573142	0.994285	1762	1627	1213	1143	1046	1343	1059	1694.5	1178	1149.33
AT3G22120	0.00186551	0.0459639	-0.661079	0.516294	0.0759355	0.560509	0.334134	1.39673	1030	948	2420	3385	1868	1089	3127	989	2902.5	2028
AT5G10400	0.00186815	0.0459639	0.509596	1.66462	0.585449	0.814755	-0.0835899	0.919808	205	170	122	103	140	105	111	187.5	112.5	118.667
AT5G51620	0.00186646	0.0459639	0.535173	1.70774	0.615576	0.820613	-0.0827421	0.920589	84	75	36	57	53	59	35	79.5	46.5	49
AT1G74160	0.00187347	0.0459703	-0.594164	0.552024	0.533084	0.800989	0.0989915	1.10406	94	64	165	178	184	92	177	79	171.5	151
AT2G13370	0.00187802	0.0459992	-0.597306	0.550292	0.985501	0.879563	0.00290072	1.0029	77	65	150	131	135	83	191	71	140.5	136.333
AT2G38140	0.00188598	0.0461113	0.472968	1.60475	0.332383	0.734474	0.134297	1.14373	1076	1418	888	1041	752	760	948	1247	964.5	820
AT2G12400	0.00189298	0.0461795	-0.596924	0.550502	0.481092	0.785088	-0.111536	0.89446	27	28	46	51	39	63	56	27.5	48.5	52.6667
AT5G09650	0.00189701	0.0461795	0.362723	1.43724	0.446177	0.770437	-0.0811332	0.922071	1270	1283	883	895	940	1017	849	1276.5	889	935.333
AT5G66310	0.00190127	0.0461795	-0.664105	0.514734	0.875471	0.865245	0.0268473	1.02721	30	36	75	68	79	38	86	33	71.5	67.6667
AT5G67480	0.00190231	0.0461795	0.51322	1.67066	0.358067	0.74305	0.139098	1.14924	368	370	261	290	285	196	217	369	275.5	232.667
AT5G35210	0.00191063	0.0462991	-0.620792	0.537518	0.193396	0.676204	0.221166	1.24753	115	137	329	306	281	130	332	126	317.5	247.667
AT4G39840	0.00191471	0.0463158	-0.413671	0.661218	0.715339	0.839707	-0.0419301	0.958937	125	140	179	238	192	211	231	132.5	208.5	211.333
AT2G35110	0.00192459	0.0464725	-0.582241	0.558645	0.0807499	0.562251	0.276204	1.31812	72	67	173	183	151	78	165	69.5	178	131.333
AT4G03550	0.00193622	0.0466705	-0.743256	0.475563	0.807562	0.854777	-0.0478376	0.953289	56	63	137	122	110	81	206	59.5	129.5	132.333
AT5G19900	0.001946	0.0468236	-0.464832	0.628241	0.564898	0.80898	-0.073565	0.929076	69	78	119	117	123	119	128	73.5	118	123.333
AT1G08580	0.0019733	0.0469014	0.466788	1.59486	0.150591	0.646345	0.201563	1.22331	165	152	139	125	112	110	92	158.5	132	104.667
AT1G09770	0.00197035	0.0469014	-0.468294	0.626069	0.870283	0.863837	0.0213231	1.02155	224	218	402	381	417	288	412	221	391.5	372.333
AT2G05310	0.00195757	0.0469014	0.595726	1.81435	0.0603674	0.535059	0.338867	1.40336	378	465	376	332	241	317	175	421.5	354	244.333
AT4G16740	0.00196845	0.0469014	1.59252	4.91611	0.0933417	0.58029	0.885736	2.42477	20	8	10	5	6	1	2	14	7.5	3
AT4G33960	0.00197173	0.0469014	1.51433	4.54636	0.347416	0.739775	0.493818	1.63856	7	16	5	4	1	4	3	11.5	4.5	2.66667
AT5G05170	0.00196163	0.0469014	-0.450945	0.637026	0.928305	0.873237	0.0114215	1.01149	512	570	928	937	671	883	1137	541	932.5	897
AT5G13590	0.00195894	0.0469014	-0.476828	0.620749	0.289269	0.720917	0.137697	1.14763	68	85	143	164	143	99	148	76.5	153.5	130
AT1G68990	0.00199883	0.0474025	-0.719686	0.486905	0.613646	0.820613	0.0925128	1.09693	26	30	77	60	73	37	72	28	68.5	60.6667
AT4G37540	0.00200133	0.0474025	0.66247	1.93958	0.0339776	0.473953	0.43324	1.54225	164	150	129	142	112	55	89	157	135.5	85.3333
AT1G12845	0.00201165	0.0474626	0.611789	1.84373	0.942387	0.875442	0.0137074	1.0138	65	69	43	37	27	42	46	67	40	38.3333
AT1G48620	0.0020143	0.0474626	-0.599687	0.548984	0.305416	0.728137	0.167671	1.18255	100	104	234	243	201	118	270	102	238.5	196.333
AT4G02715	0.00200846	0.0474626	-0.759603	0.467852	0.838398	0.858849	-0.0394458	0.961322	17	22	45	42	25	48	59	19.5	43.5	44
AT1G28480	0.00202012	0.0475175	1.35977	3.89529	0.821224	0.857019	-0.109565	0.896224	74	22	20	4	12	10	17	48	12	13
AT1G70070	0.00204511	0.0480227	-0.578331	0.560834	0.760326	0.848699	0.0482768	1.04946	99	124	227	226	212	142	276	111.5	226.5	210
AT2G03870	0.00205264	0.0480461	0.508575	1.66292	0.029553	0.465374	-0.378895	0.684618	72	69	27	36	38	55	41	70.5	31.5	44.6667
AT3G14172	0.00205315	0.0480461	-0.653965	0.51998	0.506344	0.794868	0.11493	1.1218	50	58	137	116	124	60	145	54	126.5	109.667
AT1G74340	0.00206924	0.0483147	0.491519	1.6348	0.00227989	0.329396	0.482579	1.62025	99	86	92	107	56	57	66	92.5	99.5	59.6667
AT2G33490	0.00207171	0.0483147	-0.616118	0.540037	0.703569	0.838251	-0.0630061	0.938938	53	45	98	87	113	72	102	49	92.5	95.6667
AT1G05340	0.00207538	0.0483175	1.58	4.85497	0.359169	0.743981	0.508848	1.66337	13	30	11	5	2	8	4	21.5	8	4.66667
AT1G25260	0.00209687	0.0484688	0.48814	1.62928	0.172323	0.661193	0.20105	1.22269	189	210	155	170	129	137	121	199.5	162.5	129
AT2G26430	0.0020893	0.0484688	-0.560098	0.571153	0.510983	0.795793	0.0973811	1.10228	41	33	71	84	71	55	79	37	77.5	68.3333
AT2G43460	0.0021174	0.0484688	0.520087	1.68217	0.0697223	0.551685	-0.295983	0.7438	610	656	347	261	310	473	407	633	304	396.667
AT3G14460	0.00211718	0.0484688	-1.41324	0.243354	0.231098	0.70036	-0.396952	0.672366	2	2	7	5	8	8	10	2	6	8.66667
AT5G02670	0.00209248	0.0484688	0.604887	1.83105	0.0387507	0.48871	0.389217	1.47582	44	44	39	38	26	23	27	44	38.5	25.3333
AT5G08560	0.00209847	0.0484688	-0.540911	0.582217	0.924744	0.872868	-0.013912	0.986184	72	65	140	112	144	104	124	68.5	126	124
AT5G15970	0.00210685	0.0484688	0.80419	2.23489	0.360986	0.745555	-0.241383	0.785541	115	134	45	50	42	85	49	124.5	47.5	58.6667
AT5G54840	0.00210749	0.0484688	0.868921	2.38434	0.833292	0.858553	-0.0609018	0.940916	43	34	21	12	18	22	11	38.5	16.5	17
AT5G58240	0.00211505	0.0484688	0.479046	1.61453	0.918065	0.871452	-0.0149827	0.985129	127	113	85	74	85	72	78	120	79.5	78.3333
AT5G63510	0.00210571	0.0484688	0.39674	1.48697	0.570654	0.810541	0.0665959	1.06886	473	378	324	340	282	310	313	425.5	332	301.667
AT3G16780	0.00212657	0.0485971	0.427881	1.534	0.615667	0.820613	0.0639254	1.06601	283	275	218	203	234	152	189	279	210.5	191.667
AT3G13190	0.00213549	0.0487193	0.655018	1.92518	0.884032	0.866466	0.0300677	1.03052	65	52	37	31	47	24	25	58.5	34	32
AT3G56970	0.00216161	0.0492328	-3.81781	0.0219759	0.00173223	0.329396	-3.89968	0.0202484	1	1	0	2	1	140	2	1	1	47.6667
AT1G48540	0.00216917	0.0492833	-0.59285	0.55275	0.134655	0.627904	0.236481	1.26678	51	29	94	105	80	61	88	40	99.5	76.3333
AT5G13330	0.00217104	0.0492833	1.75061	5.75813	0.0911773	0.577466	0.994643	2.70376	13	38	14	12	6	4	4	25.5	13	4.66667
AT1G07990	0.00217564	0.0493055	-0.516346	0.596697	0.504636	0.794729	0.0944923	1.0991	72	89	171	151	166	96	165	80.5	161	142.333
AT4G33110	0.00218021	0.0493272	0.481358	1.61827	0.51299	0.796466	-0.0970704	0.907492	153	136	100	76	92	115	75	144.5	88	94
AT2G01130	0.00220716	0.0497719	-0.623683	0.535967	0.699677	0.836956	0.0631959	1.06524	31	32	82	54	71	42	73	31.5	68	62
AT5G54440	0.0022056	0.0497719	-0.566879	0.567293	0.696933	0.836646	0.0592873	1.06108	44	53	106	91	74	67	130	48.5	98.5	90.3333

## Sheet: Table S1b
Table S1b Transcripts that exhibited significant variation in QQS RNAi plants compared to the WT control plants.
	QQS-OE				QQS RNAi				Transcript level (read counts)
Gene	P value	Q value	Log fold change	Fold change	P value	Q value	Log fold change	Fold change	QQS-OE.Rep1	QQS-OE.Rep2	QQS RNAi.Rep1	QQS RNAi.Rep2	WT (Col-0*).Rep1	WT (Col-0*).Rep2	WT (Col-0*).Rep3	Average QQS-OE	Average QQS RNAi	Average WT (Col-0*)
AT4G32810	1.24e-06	0.00437361	2.12337	8.35925	5.2e-06	0.0893268	1.95682	7.07676	15	22	16	18	2	2	3	18.5	17	2.33333
AT1G18890	0.00906499	0.0918814	-0.421305	0.65619	2.14e-05	0.183622	-0.827217	0.437264	51	54	49	27	81	86	86	52.5	38	84.3333
AT5G23020	0.369467	0.481967	-0.162515	0.850003	3.23e-05	0.184781	-1.03336	0.35581	68	53	32	23	56	97	72	60.5	27.5	75
AT5G48580	0.139658	0.320062	0.225786	1.25331	7.55e-05	0.323979	-0.757722	0.468733	534	424	202	187	338	526	343	479	194.5	402.333
AT5G36940	0.0974778	0.271855	-0.356511	0.700115	0.000139523	0.329396	-1.05761	0.347284	19	20	10	11	24	40	24	19.5	10.5	29.3333
AT4G16500	0.200734	0.372396	0.218628	1.24437	0.00014451	0.329396	-0.872363	0.417963	89	70	36	22	53	82	67	79.5	29	67.3333
AT1G70290	0.56823	0.574802	-0.0903285	0.913631	0.000186607	0.329396	0.63169	1.88079	41	44	103	87	61	43	43	42.5	95	49
AT3G48360	0.000540476	0.0272363	0.512656	1.66972	0.000273913	0.329396	0.546246	1.72676	437	541	555	543	259	400	266	489	549	308.333
AT5G43910	0.347803	0.469805	-0.248652	0.779851	0.000293622	0.329396	-1.32902	0.264736	23	15	5	9	31	23	23	19	7	25.6667
AT4G36710	0.24084	0.404002	-0.159973	0.852166	0.000297957	0.329396	-0.596433	0.550773	59	65	43	44	71	85	74	62	43.5	76.6667
AT3G54260	0.39858	0.498103	-0.159029	0.852972	0.000317056	0.329396	0.695468	2.00465	38	31	81	95	37	40	51	34.5	88	42.6667
AT3G26600	0.852225	0.665787	-0.0231307	0.977135	0.000330238	0.329396	-0.549797	0.577067	95	75	57	52	98	88	89	85	54.5	91.6667
AT4G25110	0.0276689	0.156143	-0.55675	0.573069	0.000351509	0.329396	-1.0715	0.342493	22	15	10	14	46	27	29	18.5	12	34
AT1G13609	0.0017613	0.0446556	-3.00888	0.0493471	0.000398492	0.329396	-4.18944	0.0151548	25	11	4	8	29	1097	19	18	6	381.667
AT1G24147	0.414114	0.504798	0.140668	1.15104	0.000403971	0.329396	-0.7542	0.470387	309	171	116	97	232	265	161	240	106.5	219.333
AT4G22550	0.0482052	0.198741	-0.42141	0.656121	0.000416424	0.329396	-0.894221	0.408926	14	20	10	13	24	25	33	17	11.5	27.3333
AT3G16360	0.275738	0.429215	-0.504902	0.603565	0.000448568	0.329396	-3.15181	0.0427745	5	8	0	1	11	16	7	6.5	0.5	11.3333
AT5G40890	0.40402	0.500408	0.107789	1.11381	0.000451101	0.329396	0.507214	1.66066	190	226	294	379	208	160	223	208	336.5	197
AT1G33780	0.325507	0.45872	-0.123498	0.883823	0.000459575	0.329396	-0.522071	0.59329	107	118	89	75	138	154	110	112.5	82	134
AT4G36020	0.665259	0.608752	0.0671223	1.06943	0.000522588	0.329396	-0.686878	0.503144	51	43	21	27	41	49	49	47	24	46.3333
AT3G02690	0.116223	0.295383	-0.178058	0.836894	0.000532017	0.329396	-0.449291	0.63808	131	136	112	109	171	183	150	133.5	110.5	168
AT5G53450	0.000741904	0.0314338	-1.51075	0.220744	0.000532556	0.329396	-1.56581	0.208918	144	147	153	146	253	1586	234	145.5	149.5	691
AT4G08470	0.752138	0.639732	0.0441073	1.04509	0.00053423	0.329396	-0.593518	0.55238	133	104	71	65	111	155	92	118.5	68	119.333
AT1G23020	0.000217018	0.0213003	-2.15321	0.116111	0.00055869	0.329396	-1.86132	0.155467	32	21	29	48	74	572	72	26.5	38.5	239.333
AT2G41200	0.0711251	0.236844	0.436999	1.54805	0.000614646	0.329396	0.85353	2.34792	27	21	33	46	19	16	14	24	39.5	16.3333
AT4G33150	4.42e-05	0.0120618	1.1085	3.0298	0.000671853	0.329396	0.875409	2.39986	95	234	158	125	40	52	80	164.5	141.5	57.3333
AT1G72600	0.444164	0.520634	0.0782198	1.08136	0.000687329	0.329396	0.392114	1.48011	7002	7935	10449	11740	7880	6661	7296	7468.5	11094.5	7279
AT1G72610	0.498332	0.546825	0.0694202	1.07189	0.000692071	0.329396	0.393436	1.48206	7080	7908	10681	11811	7809	6764	7536	7494	11246	7369.67
AT1G55120	0.495036	0.544917	-0.140474	0.868946	0.000698833	0.329396	-0.88265	0.413685	49	40	24	22	31	72	59	44.5	23	54
AT1G42990	0.933128	0.686325	-0.0115159	0.98855	0.000715426	0.329396	-0.560269	0.571056	147	97	74	79	128	143	119	122	76.5	130
AT1G11700	0.73276	0.63498	-0.0604567	0.941335	0.000758036	0.329396	-0.733138	0.480399	91	104	47	61	86	159	82	97.5	54	109
AT2G41410	0.342962	0.46768	0.191603	1.21119	0.000768397	0.329396	-0.831027	0.435602	349	268	138	103	181	415	208	308.5	120.5	268
AT5G40780	0.0634393	0.224279	-0.37108	0.689989	0.000824505	0.329396	-0.767985	0.463947	59	41	38	35	67	93	69	50	36.5	76.3333
AT5G67340	0.0712675	0.236971	-0.5026	0.604955	0.000833785	0.329396	-1.1282	0.323615	20	11	8	10	22	33	26	15.5	9	27
AT2G41240	0.00114872	0.0386463	-3.85628	0.0211464	0.000838313	0.329396	-4.07157	0.0170506	4	4	0	7	8	577	9	4	3.5	198
AT5G51740	0.580514	0.579488	-0.131954	0.876382	0.000853428	0.329396	-1.04698	0.350997	24	22	10	10	14	40	29	23	10	27.6667
AT3G03480	0.000936562	0.0346291	1.15201	3.16455	0.000864386	0.329396	1.15024	3.15895	14	22	17	22	5	5	8	18	19.5	6
AT2G01021	0.00397885	0.0646732	-0.990973	0.371215	0.000885533	0.329396	-1.20811	0.298762	49	38	35	41	74	95	203	43.5	38	124
AT5G60980	0.739686	0.637044	-0.040254	0.960545	0.000895355	0.329396	-0.472365	0.623526	206	214	153	143	191	281	219	210	148	230.333
AT2G30210	0.730077	0.633909	-0.16909	0.844433	0.000899159	0.329396	1.35856	3.89058	4	4	17	23	2	4	9	4	20	5
AT1G47400	0.00603945	0.0770881	-2.06422	0.126917	0.000907775	0.329396	-3.10158	0.044978	9	4	1	4	10	148	3	6.5	2.5	53.6667
AT4G26550	0.0244593	0.147834	0.529406	1.69792	0.000986283	0.329396	0.790167	2.20377	25	19	32	30	10	14	17	22	31	13.6667
AT2G18670	0.0661944	0.228051	-0.486592	0.614718	0.0009949	0.329396	-1.03325	0.355849	22	13	13	9	23	38	29	17.5	11	30
AT3G56360	0.0442684	0.192095	-0.505134	0.603425	0.00100708	0.329396	-0.923386	0.397172	298	287	210	208	343	953	230	292.5	209	508.667
AT3G11820	0.919992	0.682619	-0.0147667	0.985342	0.00101368	0.329396	-0.577944	0.561051	162	113	88	82	138	167	136	137.5	85	147
AT5G59430	0.233459	0.398802	0.169176	1.18433	0.00101515	0.329396	0.499228	1.64745	64	79	118	98	67	53	71	71.5	108	63.6667
AT5G02550	0.676716	0.613327	0.099649	1.10478	0.0010317	0.329396	0.789068	2.20134	19	18	33	47	16	14	23	18.5	40	17.6667
AT1G27170	0.583472	0.580663	0.459215	1.58283	0.0010381	0.329396	2.16886	8.74833	2	2	12	12	1	0	3	2	12	1.33333
AT2G43795	0.221379	0.389107	0.592011	1.80762	0.00105048	0.329396	1.47489	4.37055	5	3	11	10	1	3	3	4	10.5	2.33333
AT1G04000	0.659763	0.60758	0.0808442	1.0842	0.00107049	0.329396	0.625337	1.86888	36	34	68	63	41	33	28	35	65.5	34
AT2G35020	0.914196	0.681432	0.0147998	1.01491	0.00107997	0.329396	-0.53539	0.585441	148	125	94	77	116	180	129	136.5	85.5	141.667
AT5G13740	0.014272	0.114459	-0.753199	0.470858	0.00108545	0.329396	-1.10202	0.332198	64	77	56	52	76	309	87	70.5	54	157.333
AT2G27020	0.265836	0.423337	0.152346	1.16456	0.00108619	0.329396	-0.522789	0.592865	350	303	198	163	321	333	231	326.5	180.5	295
AT5G37600	0.369862	0.482031	-0.177075	0.837717	0.00110041	0.329396	-0.75414	0.470415	380	255	180	207	359	581	255	317.5	193.5	398.333
AT5G04840	0.948204	0.689074	0.0186753	1.01885	0.00112497	0.329396	-1.35168	0.258805	10	19	6	2	13	17	15	14.5	4	15
AT2G30760	0.0436351	0.190559	-1.04646	0.351179	0.00114156	0.329396	-2.00476	0.134692	238	161	60	106	137	1396	255	199.5	83	596
AT4G14365	0.654487	0.606018	0.104099	1.10971	0.00117795	0.329396	-0.929614	0.394706	354	156	112	85	222	287	217	255	98.5	242
AT4G33260	0.125521	0.305416	0.325126	1.3842	0.00118036	0.329396	0.712974	2.04005	34	36	57	55	30	19	31	35	56	26.6667
AT2G30766	0.0286845	0.158903	-1.14792	0.317297	0.00120722	0.329396	-1.96256	0.140498	292	166	85	135	184	1820	266	229	110	756.667
AT5G05250	0.000209138	0.0211351	-1.62586	0.196743	0.00120771	0.329396	-1.28261	0.277312	42	24	53	48	119	347	62	33	50.5	176
AT2G45660	0.113937	0.292626	0.204489	1.2269	0.00121141	0.329396	0.447014	1.56364	96	102	147	127	90	88	77	99	137	85
AT3G19030	0.00141667	0.0409366	0.750049	2.1171	0.0012238	0.329396	0.760442	2.13922	382	349	422	380	223	181	141	365.5	401	181.667
AT3G26085	0.0966533	0.270932	0.23487	1.26474	0.00124914	0.329396	-0.545342	0.579643	84	113	46	52	81	98	67	98.5	49	82
AT2G40100	0.76038	0.641742	0.0550056	1.05655	0.00127252	0.329396	-0.685099	0.50404	591	562	282	315	356	925	441	576.5	298.5	574
AT4G27280	0.741469	0.63734	-0.0697662	0.932612	0.00128186	0.329396	-0.85709	0.424395	55	30	24	18	42	60	42	42.5	21	48
AT1G21370	0.933157	0.686325	0.0168239	1.01697	0.00139943	0.329396	-0.824508	0.438451	25	22	12	10	23	31	19	23.5	11	24.3333
AT2G26975	0.654746	0.606135	-0.0580879	0.943567	0.00142459	0.329396	-0.482616	0.617167	150	150	104	109	167	199	136	150	106.5	167.333
AT3G58980	0.0630584	0.223628	0.968328	2.63354	0.001439	0.329396	1.57955	4.85276	3	7	9	11	4	1	1	5	10	2
AT5G45380	0.204383	0.375266	-0.392127	0.675618	0.00147774	0.329396	-1.23644	0.290416	33	12	11	10	35	55	15	22.5	10.5	35
AT5G24660	0.00851685	0.0888079	0.365118	1.44068	0.0014912	0.329396	-0.485977	0.615096	314	258	115	150	212	191	225	286	132.5	209.333
AT3G24520	0.748329	0.639042	0.0585335	1.06028	0.00149442	0.329396	0.596387	1.81555	27	30	62	44	31	25	29	28.5	53	28.3333
AT4G34160	0.488459	0.542271	0.130784	1.13972	0.00150779	0.329396	0.63838	1.89341	103	95	166	191	110	53	112	99	178.5	91.6667
AT1G64980	0.0128117	0.109648	-0.675382	0.508962	0.00155105	0.329396	-0.917587	0.399482	105	111	84	100	119	417	133	108	92	223
AT1G43910	0.795536	0.650596	0.046844	1.04796	0.00157786	0.329396	-0.702387	0.495402	92	62	32	47	84	90	58	77	39.5	77.3333
AT2G23600	0.0269939	0.154542	-0.250225	0.778625	0.00158405	0.329396	-0.382324	0.682274	226	286	239	248	316	357	367	256	243.5	346.667
AT1G05310	0.0720353	0.237927	-0.876214	0.416356	0.0016005	0.329396	-2.05706	0.127829	6	9	3	2	8	27	22	7.5	2.5	19
AT4G34620	0.0617924	0.221557	0.368101	1.44499	0.00161966	0.329396	-0.702931	0.495132	2236	2393	877	845	1187	2751	1112	2314.5	861	1683.33
AT2G14247	0.00682071	0.0814178	-2.49289	0.0826709	0.00163996	0.329396	-3.58679	0.0276871	9	2	3	1	7	201	1	5.5	2	69.6667
AT3G50740	0.778519	0.646107	-0.0508584	0.950413	0.00164533	0.329396	-0.695748	0.498701	49	37	28	21	48	51	44	43	24.5	47.6667
AT3G61870	0.177699	0.352833	0.196152	1.21671	0.00168068	0.329396	0.49824	1.64582	748	827	1185	1128	748	510	791	787.5	1156.5	683
AT3G32980	0.528865	0.560199	0.185525	1.20385	0.00169766	0.329396	0.918877	2.50647	33	21	51	71	18	21	32	27	61	23.6667
AT4G32930	0.0376588	0.178704	0.312535	1.36689	0.00172165	0.329396	-0.562069	0.570029	72	76	33	34	56	70	45	74	33.5	57
AT3G56970	0.00216161	0.0492328	-3.81781	0.0219759	0.00173223	0.329396	-3.89968	0.0202484	1	1	0	2	1	140	2	1	1	47.6667
AT2G14560	0.793347	0.649977	0.0440135	1.045	0.00174852	0.329396	-0.609774	0.543474	1183	780	521	587	1054	1150	760	981.5	554	988
AT4G39730	0.0213853	0.138746	0.36012	1.4335	0.00175894	0.329396	-0.547922	0.57815	313	404	169	145	186	373	231	358.5	157	263.333
AT5G08160	0.501511	0.548425	0.0897163	1.09386	0.00177681	0.329396	-0.489847	0.61272	149	152	86	97	109	182	144	150.5	91.5	145
AT5G18360	0.0864051	0.257588	-0.612969	0.54174	0.00177937	0.329396	-1.38823	0.249516	6	6	3	3	14	11	10	6	3	11.6667
AT4G32940	0.00356605	0.0615058	-0.491445	0.611742	0.00178389	0.329396	-0.534472	0.585978	152	151	146	169	190	378	214	151.5	157.5	260.667
AT1G25560	0.450144	0.523822	0.140005	1.15028	0.00180109	0.329396	-0.719216	0.487134	77	60	36	27	72	72	44	68.5	31.5	62.6667
AT1G22970	0.366502	0.479979	0.191492	1.21105	0.00180123	0.329396	-0.866538	0.420405	34	35	12	14	27	39	24	34.5	13	30
AT1G76955	0.545304	0.567012	0.183592	1.20153	0.00180123	0.329396	-1.31336	0.268916	75	65	11	23	27	109	48	70	17	61.3333
AT1G67360	0.662084	0.608261	0.0637	1.06577	0.00180137	0.329396	-0.53382	0.586361	214	173	93	138	168	217	189	193.5	115.5	191.333
AT5G25540	0.56942	0.575147	0.0680997	1.07047	0.0018255	0.329396	0.403376	1.49687	131	114	200	172	126	106	130	122.5	186	120.667
AT1G26820	0.493115	0.543955	-0.277671	0.757546	0.00186397	0.329396	-1.88573	0.151718	8	15	2	3	7	25	16	11.5	2.5	16
AT5G65660	0.641171	0.600866	0.0688559	1.07128	0.0018676	0.329396	0.490988	1.63393	93	96	167	146	99	82	98	94.5	156.5	93
AT3G61200	0.947004	0.68875	0.0125794	1.01266	0.00186923	0.329396	-0.708036	0.492611	126	141	71	70	97	172	148	133.5	70.5	139
AT1G65790	0.135029	0.314874	-0.389755	0.677223	0.00187935	0.329396	-0.960032	0.382881	44	13	23	12	40	53	40	28.5	17.5	44.3333
AT1G69840	0.527606	0.559507	0.0916217	1.09595	0.00192376	0.329396	-0.532653	0.587045	139	112	82	64	111	134	117	125.5	73	120.667
AT3G50480	0.743924	0.637836	0.0868308	1.09071	0.00192837	0.329396	-0.983205	0.37411	1177	424	281	315	963	886	464	800.5	298	771
AT3G47640	0.00152734	0.041842	-1.06891	0.343382	0.00192952	0.329396	-1.01755	0.361478	26	23	29	27	43	142	40	24.5	28	75
AT1G73330	0.636645	0.599839	0.122766	1.13062	0.00197327	0.329396	0.837912	2.31153	76	93	175	200	52	64	121	84.5	187.5	79
AT3G02885	0.224776	0.391365	0.423424	1.52718	0.00205106	0.329396	1.05253	2.86488	17	10	31	24	5	7	16	13.5	27.5	9.33333
AT4G26240	0.775291	0.645344	-0.0582088	0.943453	0.00206345	0.329396	-0.784863	0.456182	21	19	12	9	20	27	20	20	10.5	22.3333
AT3G61560	0.416992	0.505873	0.166391	1.18103	0.00208681	0.329396	-0.814893	0.442687	32	27	9	15	19	32	28	29.5	12	26.3333
AT2G26240	0.602391	0.58718	0.0940059	1.09857	0.00211896	0.329396	-0.676289	0.508501	88	83	61	25	72	97	77	85.5	43	82
AT4G33666	0.450899	0.524138	0.12124	1.1289	0.0021671	0.329396	0.528135	1.69577	124	141	197	235	126	127	118	132.5	216	123.667
AT5G61440	0.0686639	0.233144	0.412697	1.51089	0.0021675	0.329396	0.715033	2.04425	49	62	75	88	36	53	27	55.5	81.5	38.6667
AT3G62400	0.0506898	0.203638	0.289705	1.33603	0.00217128	0.329396	-0.526336	0.590766	140	135	65	67	95	144	86	137.5	66	108.333
AT3G53580	0.864341	0.668713	-0.0184265	0.981742	0.00218034	0.329396	-0.37745	0.685608	247	266	207	182	266	288	272	256.5	194.5	275.333
AT4G29020	0.96555	0.691889	-0.00532166	0.994692	0.00220706	0.329396	-0.435721	0.646798	136	184	132	94	164	155	190	160	113	169.667
AT4G34220	0.0370445	0.17778	-0.366912	0.692871	0.0022148	0.329396	0.526293	1.69265	89	86	218	246	150	80	170	87.5	232	133.333
AT1G69230	0.00694021	0.0821912	1.01721	2.76547	0.00225639	0.329396	1.14156	3.13165	22	13	15	28	7	8	5	17.5	21.5	6.66667
AT1G74340	0.00206924	0.0483147	0.491519	1.6348	0.00227989	0.329396	0.482579	1.62025	99	86	92	107	56	57	66	92.5	99.5	59.6667
AT5G39670	0.823204	0.658508	0.0656856	1.06789	0.00228565	0.329396	-1.21352	0.297149	69	27	15	14	45	58	39	48	14.5	47.3333
AT1G05860	0.0428363	0.189252	0.392962	1.48136	0.00229226	0.329396	0.604948	1.83116	35	41	54	48	33	31	17	38	51	27
AT2G43550	1.92e-06	0.00437361	0.772301	2.16474	0.00231439	0.329396	0.419538	1.52126	1066	871	778	700	495	471	448	968.5	739	471.333
AT5G39890	0.46996	0.533544	0.457896	1.58074	0.00234091	0.329396	1.71225	5.5414	7	3	8	30	1	6	3	5	19	3.33333
AT1G17160	0.186327	0.361139	0.203175	1.22529	0.00235287	0.329396	-0.553814	0.574753	109	111	50	62	63	118	103	110	56	94.6667
AT5G67300	0.00897541	0.0913414	0.372806	1.4518	0.00235975	0.329396	-0.470644	0.6246	399	333	190	152	252	283	262	366	171	265.667
AT1G78410	0.552522	0.569306	0.193509	1.2135	0.00239308	0.329396	-1.45267	0.233945	31	12	5	4	19	20	17	21.5	4.5	18.6667
AT1G55990	0.387889	0.492078	0.681636	1.97711	0.00240746	0.329396	1.98636	7.28895	5	0	7	13	1	1	2	2.5	10	1.33333
AT4G13280	0.198027	0.36999	0.968922	2.6351	0.00242564	0.329396	1.9862	7.28778	4	1	4	11	1	1	1	2.5	7.5	1
AT5G06870	0.00375381	0.0628376	0.629662	1.87698	0.00243748	0.329396	0.661757	1.93819	312	223	338	262	127	105	220	267.5	300	150.667
AT2G35170	0.35966	0.476656	0.284525	1.32913	0.00249895	0.329396	0.918739	2.50613	10	11	25	18	9	5	11	10.5	21.5	8.33333
AT1G51510	0.0146823	0.116256	0.364624	1.43997	0.00251599	0.329396	-0.513257	0.598543	104	153	65	51	84	113	85	128.5	58	94
AT4G37750	0.507145	0.550642	0.0835871	1.08718	0.0025219	0.329396	0.406841	1.50206	101	103	158	148	97	81	119	102	153	99
AT2G05440	0.94879	0.689145	0.0219613	1.0222	0.00252415	0.329396	1.09087	2.97687	181	143	474	550	95	148	260	162	512	167.667
AT3G17130	0.842741	0.663427	0.0465164	1.04762	0.00253097	0.329396	-0.914622	0.400668	24	29	9	13	17	35	28	26.5	11	26.6667
AT1G25275	0.605142	0.588163	0.104938	1.11064	0.00254359	0.329396	-0.737135	0.478483	142	166	63	81	99	214	125	154	72	146
AT4G21970	0.00172568	0.044171	1.84353	6.31878	0.00258988	0.329396	1.7612	5.81944	4	12	9	7	2	2	0	8	8	1.33333
AT1G43890	0.449633	0.523715	0.114941	1.12181	0.00260566	0.329396	-0.537374	0.584281	135	148	78	82	130	178	90	141.5	80	132.667
AT1G23130	0.559018	0.571117	0.115823	1.1228	0.00260955	0.329396	-0.688274	0.502443	1327	1242	627	621	736	1956	918	1284.5	624	1203.33
AT1G13990	0.474627	0.535459	0.141528	1.15203	0.00266102	0.329396	-0.73487	0.479568	77	69	39	27	55	101	44	73	33	66.6667
AT1G14360	0.0919865	0.265242	0.252193	1.28684	0.00267397	0.329396	-0.513815	0.598209	225	203	110	106	159	230	136	214	108	175
AT3G51920	0.82028	0.657735	0.0436295	1.0446	0.00267671	0.329396	-0.68604	0.503566	158	144	71	87	102	255	99	151	79	152
AT2G46600	0.16163	0.340917	0.257238	1.29335	0.00268203	0.329396	-0.656613	0.518605	197	97	69	59	105	154	100	147	64	119.667
AT3G16450	0.0597611	0.218641	0.656192	1.92744	0.00269022	0.329396	1.03773	2.82279	25	14	30	32	13	7	12	19.5	31	10.6667
AT1G51590	0.984284	0.6974	-0.00220741	0.997795	0.00270522	0.329396	-0.386165	0.679658	121	117	90	86	117	139	121	119	88	125.667
AT1G31880	0.450016	0.523822	0.304985	1.35661	0.00270863	0.329396	1.13902	3.12371	7	5	16	14	5	2	7	6	15	4.66667
AT3G16500	0.209835	0.379783	0.178286	1.19517	0.00273914	0.329396	0.449263	1.56716	85	92	134	118	82	82	70	88.5	126	78
AT1G59960	0.980935	0.696547	-0.00394746	0.99606	0.00275425	0.329396	-0.59104	0.553751	68	43	36	31	66	63	47	55.5	33.5	58.6667
AT5G59550	0.309913	0.44975	-0.181137	0.834321	0.00280212	0.329396	-0.618136	0.538948	45	32	28	26	36	55	55	38.5	27	48.6667
AT4G34138	0.694526	0.620425	0.0645547	1.06668	0.00281839	0.329396	0.508426	1.66267	39	42	57	80	41	43	36	40.5	68.5	40
AT1G07000	0.0793931	0.24885	-0.380309	0.68365	0.00284919	0.329396	-0.719778	0.486861	64	33	40	35	74	94	56	48.5	37.5	74.6667
AT1G29050	0.173634	0.348931	-0.308876	0.734272	0.00286137	0.329396	-0.785595	0.455849	20	26	15	16	20	49	30	23	15.5	33
AT3G62740	0.219699	0.3879	0.457936	1.58081	0.00287227	0.329396	1.06854	2.91112	7	6	16	10	6	3	4	6.5	13	4.33333
AT5G24210	0.902378	0.678431	0.0219478	1.02219	0.00288863	0.329396	-0.617957	0.539044	391	231	167	189	341	342	278	311	178	320.333
AT5G59690	0.0405261	0.184388	0.272952	1.31384	0.00293779	0.329396	-0.437676	0.645535	326	373	211	162	245	319	277	349.5	186.5	280.333
AT3G45070	0.0155758	0.119381	1.84388	6.32101	0.00296366	0.329396	2.16698	8.73186	7	1	7	5	1	1	0	4	6	0.666667
AT5G42200	0.451021	0.524138	0.211007	1.23492	0.00298129	0.329396	0.822419	2.276	17	8	21	29	11	11	10	12.5	25	10.6667
AT1G62290	0.879036	0.672606	-0.0326396	0.967887	0.0029816	0.329396	0.627444	1.87282	13	17	28	35	14	19	16	15	31.5	16.3333
AT4G17370	0.249204	0.411256	0.177982	1.1948	0.00299516	0.329396	-0.542066	0.581546	102	91	56	46	80	112	63	96.5	51	85
AT1G30900	0.550494	0.568345	-0.126923	0.880802	0.00299821	0.329396	-0.755826	0.469623	71	31	19	40	55	72	56	51	29.5	61
AT3G57020	0.403136	0.500186	0.143845	1.15471	0.00302104	0.329396	-0.622251	0.536735	49	60	27	28	52	64	33	54.5	27.5	49.6667
AT5G22430	0.0114066	0.10299	0.613942	1.8477	0.0030309	0.329396	0.728012	2.07096	85	131	161	102	85	26	74	108	131.5	61.6667
AT4G16590	0.000578406	0.0279826	1.0002	2.71882	0.00304274	0.329396	0.829549	2.29229	2021	1492	1693	1523	563	338	1153	1756.5	1608	684.667
AT3G18290	6.1e-05	0.0138746	-1.24324	0.288448	0.00306309	0.329396	-0.803522	0.447749	161	137	229	273	283	1022	323	149	251	542.667
AT2G22200	0.383623	0.489682	0.276213	1.31813	0.00307352	0.329396	0.92004	2.50939	18	12	31	31	14	8	14	15	31	12
AT4G00750	0.142364	0.32301	0.212924	1.23729	0.00309341	0.329396	0.448738	1.56633	77	70	98	104	65	49	74	73.5	101	62.6667
AT4G12720	0.251948	0.413086	0.238007	1.26872	0.00309657	0.329396	-0.716795	0.488315	473	226	137	155	225	399	246	349.5	146	290
AT5G02090	0.308497	0.449259	-0.457465	0.632886	0.00309781	0.329396	-1.92541	0.145817	5	7	0	3	3	15	12	6	1.5	10
AT5G67450	0.314158	0.452625	-0.410744	0.663157	0.00310804	0.329396	-1.67152	0.187962	9	4	2	2	10	10	11	6.5	2	10.3333
AT1G78200	0.546188	0.567123	0.0852699	1.08901	0.00317571	0.330587	-0.49486	0.609656	48	54	34	28	52	52	44	51	31	49.3333
AT2G41705	0.65777	0.607015	-0.0985951	0.906109	0.00321236	0.330587	-0.806702	0.446328	24	19	14	9	19	33	23	21.5	11.5	25
AT5G26260	0.0451016	0.193495	1.2328	3.43082	0.00325163	0.330587	1.72115	5.59098	5	8	12	11	1	0	5	6.5	11.5	2
AT3G52430	0.858754	0.667304	-0.0413785	0.959466	0.0032776	0.330587	-0.816328	0.442052	204	82	63	80	139	187	145	143	71.5	157
AT1G09230	0.531197	0.561386	0.12447	1.13255	0.00328489	0.330587	0.5937	1.81068	27	26	49	43	30	18	26	26.5	46	24.6667
AT3G63260	0.248052	0.410429	-0.161635	0.850752	0.00330034	0.330587	-0.459023	0.6319	105	133	113	79	125	183	134	119	96	147.333
AT3G57240	0.912623	0.681005	0.0369363	1.03763	0.00330765	0.330587	-1.30068	0.272346	154	39	30	25	111	88	95	96.5	27.5	98
AT5G15520	0.681373	0.615335	0.0813006	1.0847	0.00331358	0.330587	-0.723032	0.485279	29	41	18	16	34	36	32	35	17	34
AT3G54960	0.800231	0.651787	0.0426586	1.04358	0.00335965	0.330587	-0.57359	0.563499	230	181	134	107	158	239	226	205.5	120.5	207.667
AT5G59820	0.00434132	0.0669243	1.01809	2.76789	0.00340799	0.330587	-1.70309	0.18212	30	26	2	2	7	13	12	28	2	10.6667
AT4G14400	0.175656	0.351025	-0.219727	0.802738	0.00341163	0.330587	-0.522222	0.593201	1868	1163	1156	1275	1630	2626	1706	1515.5	1215.5	1987.33
AT5G16560	8.39e-05	0.0158451	-1.07539	0.341163	0.00343842	0.330587	0.555957	1.74361	12	10	50	72	39	25	38	11	61	34
AT2G25210	0.000517348	0.0270425	0.593726	1.81072	0.0034578	0.330587	-0.510718	0.600065	414	512	147	186	201	314	294	463	166.5	269.667
AT1G30250	0.786209	0.648091	0.0739225	1.07672	0.0035296	0.330587	0.786211	2.19506	29	18	49	55	17	30	22	23.5	52	23
AT4G10800	0.169473	0.345812	0.396378	1.48643	0.00354402	0.330587	-1.20567	0.299491	13	19	4	3	17	9	8	16	3.5	11.3333
AT5G14240	0.384412	0.490184	0.149582	1.16135	0.00355238	0.330587	-0.600863	0.548338	74	82	50	30	68	96	48	78	40	70.6667
AT1G59560	0.276304	0.429215	-0.23539	0.790262	0.00355541	0.330587	-0.740429	0.476909	13	16	10	9	21	19	18	14.5	9.5	19.3333
AT1G21130	0.315442	0.453598	-0.146432	0.863784	0.00357461	0.330587	-0.475364	0.621659	180	172	136	139	194	246	204	176	137.5	214.667
AT2G25000	0.293168	0.440256	-0.206175	0.813691	0.00358389	0.330587	-0.658789	0.517477	43	41	31	27	78	44	41	42	29	54.3333
AT2G42820	0.162535	0.34125	-0.76502	0.465325	0.00359938	0.330587	-2.45639	0.0857439	3	2	0	1	3	7	7	2.5	0.5	5.66667
AT4G08990	0.0084597	0.0886624	2.40374	11.0645	0.00360152	0.330587	2.57308	13.1062	2	5	4	5	0	1	0	3.5	4.5	0.333333
AT5G52640	0.0230706	0.144116	-0.608321	0.544264	0.00360703	0.330587	-0.825417	0.438052	99	67	65	80	157	173	152	83	72.5	160.667
AT4G25030	0.0268098	0.153821	0.288317	1.33418	0.00360729	0.330587	0.392138	1.48014	276	248	306	325	201	162	259	262	315.5	207.333
AT1G47395	0.0119947	0.10578	-1.37461	0.252937	0.00361302	0.330587	-1.70332	0.182078	24	8	10	15	21	167	11	16	12.5	66.3333
AT4G27740	0.476954	0.536794	-0.148993	0.861575	0.00361557	0.330587	-0.723281	0.485158	50	22	18	26	43	53	36	36	22	44
AT2G35760	0.346479	0.469133	-0.251282	0.777803	0.0036322	0.330587	-0.94424	0.388975	21	14	9	10	24	34	13	17.5	9.5	23.6667
AT2G46140	0.0961683	0.270128	-0.501729	0.605483	0.00363915	0.330587	-1.0117	0.363599	15	8	10	5	17	27	16	11.5	7.5	20
AT1G04800	0.179205	0.354321	-0.173289	0.840895	0.00371185	0.333705	-0.410483	0.66333	247	249	249	176	351	335	245	248	212.5	310.333
AT1G26920	0.493334	0.543955	0.126278	1.1346	0.00371235	0.333705	0.56544	1.76022	128	132	236	202	162	94	106	130	219	120.667
AT5G44568	0.578051	0.578809	0.15482	1.16745	0.00373326	0.333837	-0.982983	0.374193	320	137	77	82	243	209	166	228.5	79.5	206
AT5G60570	0.00928393	0.0924894	-0.375341	0.687055	0.00376015	0.3345	-0.424858	0.653862	52	68	67	57	101	90	85	60	62	92
AT4G29520	0.727456	0.633066	0.0538017	1.05528	0.00378078	0.334601	-0.515658	0.597108	210	153	116	107	252	149	142	181.5	111.5	181
AT5G55460	0.276506	0.429215	0.332603	1.39459	0.00382574	0.336844	-1.24572	0.287733	47	20	4	11	16	31	29	33.5	7.5	25.3333
AT2G38170	0.881341	0.67329	0.021378	1.02161	0.00384541	0.336848	-0.468795	0.625756	547	494	320	372	395	715	500	520.5	346	536.667
AT2G29720	0.518101	0.554992	0.150406	1.16231	0.00390635	0.338963	-0.847918	0.428306	56	39	18	20	28	73	28	47.5	19	43
AT5G12200	0.58897	0.582508	-0.0745053	0.928203	0.00390904	0.338963	-0.452312	0.636155	113	102	87	73	98	156	112	107.5	80	122
AT4G18760	0.000168908	0.0195287	-0.682415	0.505395	0.00398517	0.343002	0.417806	1.51863	41	28	100	125	66	68	82	34.5	112.5	72
AT1G05560	0.152724	0.331518	-0.177351	0.837486	0.00400935	0.343002	0.369749	1.44737	176	185	301	376	238	191	253	180.5	338.5	227.333
AT2G42750	0.00230204	0.0506754	-0.742773	0.475793	0.00402194	0.343002	-0.686431	0.50337	193	172	181	238	275	693	241	182.5	209.5	403
AT5G37690	0.253371	0.4144	0.577158	1.78097	0.00405942	0.343002	1.34297	3.8304	6	3	7	14	2	1	5	4.5	10.5	2.66667
AT5G10760	0.742144	0.63734	-0.102199	0.90285	0.00406613	0.343002	-1.05014	0.349887	652	218	182	184	441	589	493	435	183	507.667
AT1G64110	0.00294488	0.0563814	2.1927	8.95935	0.00409005	0.343002	2.10963	8.24518	3	14	13	4	2	0	1	8.5	8.5	1
AT2G38465	0.505541	0.549862	-0.139263	0.87	0.00411538	0.343002	-0.713897	0.489732	21	33	17	16	32	43	23	27	16.5	32.6667
AT5G44430	0.372347	0.483396	-0.406757	0.665806	0.00411544	0.343002	-1.82373	0.161423	11	8	2	3	8	30	7	9.5	2.5	15
AT2G27060	0.00419355	0.0662176	-0.544827	0.579942	0.00416741	0.343168	0.464093	1.59057	22	22	65	66	46	30	44	22	65.5	40
AT1G23870	0.395671	0.496415	0.209531	1.2331	0.0041714	0.343168	0.711301	2.03664	19	34	42	53	23	18	27	26.5	47.5	22.6667
AT3G09010	0.9558	0.690487	0.0122003	1.01227	0.00418701	0.343168	-0.78056	0.458149	31	26	12	16	28	33	28	28.5	14	29.6667
AT3G56980	0.00257448	0.0527996	-3.37581	0.0341903	0.00422989	0.343168	-2.76423	0.0630246	1	1	0	4	2	86	4	1	2	30.6667
AT5G25440	0.389012	0.493009	-0.225146	0.7984	0.00428469	0.343168	-0.892517	0.409623	46	33	22	22	66	66	24	39.5	22	52
AT2G29630	0.102785	0.279118	-0.321535	0.725035	0.00433817	0.343168	-0.608962	0.543915	1260	1368	796	1342	1352	2824	1545	1314	1069	1907
AT3G47420	0.708573	0.625531	0.0894765	1.0936	0.00434817	0.343168	-0.868106	0.419746	48	24	15	15	36	40	28	36	15	34.6667
AT2G15390	0.939137	0.687514	0.021747	1.02199	0.0043505	0.343168	-1.03286	0.355987	81	38	23	22	47	81	56	59.5	22.5	61.3333
AT4G00810	0.0675507	0.230876	0.231596	1.26061	0.00435079	0.343168	-0.394035	0.67433	727	650	450	350	593	592	541	688.5	400	575.333
AT1G21500	0.0976574	0.271916	0.206805	1.22974	0.00439421	0.343168	0.37579	1.45614	398	484	600	534	399	350	385	441	567	378
AT2G46430	0.171965	0.34776	-0.235702	0.790016	0.0043949	0.343168	-0.544129	0.580347	116	62	81	61	113	135	108	89	71	118.667
AT4G30450	0.435114	0.515748	-0.338978	0.712498	0.0044128	0.343168	-1.76465	0.171247	9	14	2	4	7	30	14	11.5	3	17
AT4G17910	0.470547	0.533815	0.213351	1.23782	0.004497	0.343168	0.824797	2.28142	11	18	24	34	10	19	8	14.5	29	12.3333
AT2G34470	0.38232	0.488866	0.137703	1.14763	0.00450331	0.343168	-0.508898	0.601157	349	277	182	174	273	360	228	313	178	287
AT1G69120	0.0223671	0.141706	0.810611	2.24928	0.00450443	0.343168	1.00409	2.72943	21	23	37	21	10	2	19	22	29	10.3333
AT3G16120	0.0263016	0.152369	2.24958	9.48376	0.00452754	0.343168	2.67857	14.5643	2	4	4	6	1	0	0	3	5	0.333333
AT1G63090	0.827889	0.660127	0.0423367	1.04325	0.00453928	0.343168	-0.667265	0.51311	58	45	29	26	48	62	46	51.5	27.5	52
AT1G72930	0.666594	0.608997	-0.0614766	0.940375	0.00454609	0.343168	-0.452809	0.63584	868	671	482	647	895	999	689	769.5	564.5	861
AT5G17760	0.295654	0.441506	0.160806	1.17446	0.00457329	0.343168	-0.505749	0.603054	147	88	67	64	99	130	87	117.5	65.5	105.333
AT2G36895	0.128257	0.3079	0.211002	1.23492	0.00458058	0.343168	0.411242	1.50869	110	129	163	154	127	75	104	119.5	158.5	102
AT1G80130	0.291176	0.439049	-0.211124	0.809674	0.00458857	0.343168	-0.646496	0.523878	74	47	45	40	81	92	63	60.5	42.5	78.6667
AT2G21580	0.0728748	0.239209	0.254253	1.2895	0.00464842	0.343168	-0.442259	0.642583	362	442	227	208	248	395	343	402	217.5	328.667
AT1G56350	0.496011	0.545601	-0.187376	0.829132	0.00465913	0.343168	-0.963068	0.38172	13	19	11	5	19	23	19	16	8	20.3333
AT5G40850	0.0573064	0.214433	0.247338	1.28061	0.00468413	0.343168	0.384493	1.46887	321	414	433	482	326	250	332	367.5	457.5	302.667
AT4G26620	0.375	0.485166	0.133498	1.14282	0.00468521	0.343168	-0.498408	0.607497	76	73	47	39	62	83	61	74.5	43	68.6667
AT3G56240	0.762794	0.642436	0.0478997	1.04907	0.00470582	0.343168	-0.508243	0.601551	421	448	279	262	313	624	371	434.5	270.5	436
AT1G35350	0.316751	0.454356	-0.2467	0.781375	0.00472463	0.343168	-0.819337	0.440724	25	24	14	16	36	40	23	24.5	15	33
AT4G32210	0.955498	0.69039	-0.0143029	0.985799	0.00472857	0.343168	-0.913509	0.401114	19	24	12	7	14	29	26	21.5	9.5	23
AT5G49280	0.308038	0.449035	0.181611	1.19915	0.00474181	0.343168	0.518355	1.67926	47	53	72	80	46	30	56	50	76	44
AT2G27960	0.133219	0.313037	0.228148	1.25627	0.0047471	0.343168	-0.498284	0.607572	90	89	52	42	73	93	59	89.5	47	75
AT1G03430	0.111	0.289221	0.258621	1.29514	0.0047703	0.343168	-0.541512	0.581868	63	60	33	27	52	58	40	61.5	30	50
AT3G27830	0.835097	0.661616	0.0359161	1.03657	0.00477043	0.343168	0.527875	1.69533	3057	2854	4302	6185	3167	2365	3495	2955.5	5243.5	3009
AT5G46500	0.0624516	0.222466	-0.842338	0.430702	0.00477703	0.343168	-1.51238	0.220385	6	3	3	2	14	11	8	4.5	2.5	11
AT2G43820	0.0372511	0.17824	0.54472	1.72413	0.00481891	0.343926	0.746984	2.11062	51	95	93	101	60	20	54	73	97	44.6667
AT5G44420	0.106972	0.284373	0.565222	1.75984	0.00482764	0.343926	-1.36364	0.255728	123	80	7	25	26	118	38	101.5	16	60.6667
AT5G03260	0.0405537	0.184388	-0.753965	0.470497	0.00486597	0.345224	-1.14146	0.319352	14	24	14	14	12	53	63	19	14	42.6667
AT4G00760	0.160926	0.340171	-0.26961	0.763677	0.00490258	0.345859	0.513259	1.67073	30	26	67	66	46	26	44	28	66.5	38.6667
AT1G14560	0.589524	0.582684	-0.0996448	0.905159	0.0049152	0.345859	-0.607321	0.544808	42	33	23	26	39	48	44	37.5	24.5	43.6667
AT5G66052	0.196558	0.369163	-0.343596	0.709215	0.00494602	0.346607	-0.864197	0.42139	24	38	23	17	32	74	32	31	20	46
AT3G45310	0.432718	0.514491	0.11374	1.12046	0.00497108	0.346946	-0.471036	0.624355	97	103	64	57	76	123	83	100	60.5	94
AT1G15250	0.0115211	0.10338	0.369006	1.4463	0.00503484	0.348056	0.411869	1.50964	78	95	93	103	66	67	56	86.5	98	63
AT5G66010	0.984589	0.697496	-0.00404558	0.995963	0.00505032	0.348056	-0.708838	0.492216	42	40	24	20	59	39	32	41	22	43.3333
AT1G56060	0.0435958	0.19051	0.841057	2.31882	0.00510004	0.348056	-2.33193	0.097108	16	6	0	1	7	3	5	11	0.5	5
AT2G34170	0.474079	0.535324	-0.144428	0.865517	0.00510964	0.348056	0.55591	1.74353	40	35	80	84	51	40	46	37.5	82	45.6667
AT1G13470	0.806048	0.653751	-0.0820541	0.921222	0.00513777	0.348056	-1.15494	0.315076	196	60	36	59	155	154	130	128	47.5	146.333
AT5G64380	0.085754	0.256669	0.345116	1.41215	0.00513888	0.348056	0.572346	1.77242	34	57	64	60	28	30	44	45.5	62	34
AT4G27630	0.557495	0.57069	-0.151549	0.859375	0.00514521	0.348056	-0.887323	0.411756	14	11	5	8	15	15	16	12.5	6.5	15.3333
AT5G59080	0.228088	0.394044	0.225385	1.25281	0.00518451	0.348056	0.53344	1.70479	38	27	44	52	28	29	25	32.5	48	27.3333
AT1G14540	0.0114396	0.103101	1.84387	6.32097	0.00518612	0.348056	1.9849	7.27834	5	3	5	5	1	1	0	4	5	0.666667
AT1G19020	0.146697	0.326185	0.461753	1.58685	0.00518969	0.348056	-1.17424	0.309055	164	63	26	22	63	97	66	113.5	24	75.3333
AT2G21950	0.196664	0.369222	-0.211555	0.809324	0.00524084	0.350078	-0.506989	0.602306	55	49	37	47	74	71	58	52	42	67.6667
AT2G21140	0.000455282	0.0263873	-0.973159	0.377887	0.00530904	0.350078	-0.699688	0.49674	51	52	77	70	83	250	97	51.5	73.5	143.333
AT4G08150	0.0177859	0.127109	0.558268	1.74764	0.00532348	0.350078	0.658171	1.93126	51	44	64	50	33	19	34	47.5	57	28.6667
AT3G12300	0.359688	0.476656	0.248501	1.2821	0.00534086	0.350078	-1.01259	0.363277	25	14	8	4	17	23	8	19.5	6	16
AT2G05510	0.521619	0.55713	0.460043	1.58414	0.00534764	0.350078	1.69027	5.42096	1	6	12	14	0	1	6	3.5	13	2.33333
AT5G67420	0.12442	0.30442	0.204308	1.22668	0.00535382	0.350078	0.39003	1.47703	307	277	334	429	234	296	222	292	381.5	250.667
AT3G24440	0.926267	0.684372	-0.0137474	0.986347	0.00536257	0.350078	0.422493	1.52576	42	36	69	62	48	37	40	39	65.5	41.6667
AT1G27910	0.371249	0.482848	-0.188602	0.828116	0.00544686	0.353794	0.563489	1.75679	34	22	71	58	40	24	43	28	64.5	35.6667
AT5G38380	0.126547	0.306412	-0.313851	0.730628	0.00546071	0.353794	-0.631169	0.53197	32	30	23	26	36	64	34	31	24.5	44.6667
AT4G01750	0.18265	0.357822	-0.321888	0.72478	0.00552337	0.355175	-0.760911	0.46724	32	18	20	15	35	42	32	25	17.5	36.3333
AT2G19810	0.402239	0.499972	-0.23633	0.78952	0.00555471	0.355175	-0.940578	0.390402	23	31	19	10	25	56	27	27	14.5	36
AT1G69040	0.00294074	0.0563814	0.532329	1.70289	0.00556463	0.355175	0.488392	1.62969	162	165	212	128	112	67	125	163.5	170	101.333
AT1G04980	0.3765	0.48565	0.120267	1.1278	0.00556477	0.355175	-0.430087	0.650453	146	108	74	85	128	112	116	127	79.5	118.667
AT3G02790	0.11837	0.298063	0.352251	1.42227	0.00565993	0.35991	-0.755055	0.469985	134	89	41	39	49	109	90	111.5	40	82.6667
AT1G69730	0.607988	0.589506	-0.0858267	0.917753	0.00573725	0.363438	-0.522087	0.593281	185	130	101	120	144	247	151	157.5	110.5	180.667
AT3G02340	0.337538	0.464701	0.186502	1.20503	0.00575773	0.363438	-0.655731	0.519063	41	36	16	20	30	39	32	38.5	18	33.6667
AT3G19800	0.00307091	0.0572751	0.409405	1.50592	0.00578489	0.363814	0.375831	1.4562	281	246	248	305	181	199	173	263.5	276.5	184.333
AT1G52300	0.197921	0.36999	0.151339	1.16339	0.00591517	0.37065	-0.355074	0.701122	778	793	542	486	639	733	764	785.5	514	712
AT2G15220	0.227819	0.394018	0.928272	2.53013	0.0059662	0.372488	1.8576	6.40833	3	5	12	10	0	3	2	4	11	1.66667
AT5G58940	0.375732	0.485561	-0.249325	0.779327	0.00600525	0.373568	-0.929276	0.394839	27	13	11	11	27	38	16	20	11	27
AT5G45500	0.229321	0.395001	-0.158856	0.853119	0.00604676	0.374783	-0.396262	0.67283	157	121	117	121	157	194	164	139	119	171.667
AT5G54610	0.16875	0.345215	-0.256391	0.773839	0.00607779	0.374783	-0.55931	0.571604	168	110	125	98	196	227	144	139	111.5	189
AT4G24350	0.03086	0.164595	0.279177	1.32204	0.00609027	0.374783	0.363768	1.43874	220	220	286	234	171	187	168	220	260	175.333
AT2G36730	0.338924	0.465415	0.287586	1.33321	0.00613962	0.374879	-1.14411	0.318506	15	12	2	5	14	9	9	13.5	3.5	10.6667
AT1G07660	0.113248	0.291956	0.270298	1.31036	0.00621748	0.374879	-0.552918	0.575269	52	55	27	24	47	46	36	53.5	25.5	43
AT5G43850	0.202912	0.374593	0.211282	1.23526	0.00632005	0.374879	-0.51046	0.600219	303	245	135	154	170	358	172	274	144.5	233.333
AT1G74290	0.156179	0.335705	0.416138	1.51609	0.00634424	0.374879	0.79356	2.21125	11	13	19	19	11	9	5	12	19	8.33333
AT3G16720	0.712893	0.627073	-0.0943295	0.909983	0.00637385	0.374879	-0.850416	0.427237	29	24	9	18	26	41	25	26.5	13.5	30.6667
AT1G51270	0.0770885	0.245677	-0.511856	0.599382	0.00638602	0.374879	-0.871315	0.418401	20	13	10	15	41	20	26	16.5	12.5	29
AT1G21400	0.100956	0.276461	0.32839	1.38873	0.00640746	0.374879	-0.64611	0.524081	86	119	46	38	61	117	55	102.5	42	77.6667
AT2G05540	0.0694021	0.23421	0.705828	2.02552	0.00641488	0.374879	1.04859	2.85364	29	35	73	25	22	6	22	32	49	16.6667
AT1G01600	0.188677	0.363009	-0.438376	0.645083	0.00641521	0.374879	-1.06786	0.343743	16	22	18	4	16	55	22	19	11	31
AT3G04880	0.130906	0.310381	-0.211394	0.809455	0.00641926	0.374879	-0.411102	0.662919	97	110	86	98	115	169	120	103.5	92	134.667
AT4G34750	0.385676	0.490969	0.191032	1.2105	0.00646724	0.374879	-0.749591	0.47256	29	30	11	14	25	31	21	29.5	12.5	25.6667
AT5G08640	0.196513	0.369157	0.177065	1.19371	0.00646825	0.374879	-0.412576	0.661943	449	441	301	235	315	541	321	445	268	392.333
AT3G61280	0.51019	0.551847	-0.125974	0.881638	0.00646846	0.374879	-0.589119	0.554816	165	97	92	87	150	203	116	131	89.5	156.333
AT1G08450	0.0826645	0.25284	-0.315649	0.729316	0.00650392	0.374879	-0.527279	0.590209	682	431	517	461	971	780	658	556.5	489	803
AT5G37260	0.991014	0.698937	0.0016928	1.00169	0.00650835	0.374879	0.433047	1.54195	160	232	320	335	214	229	175	196	327.5	206
AT4G32150	0.0166084	0.123346	-0.304407	0.737561	0.00652024	0.374879	-0.352401	0.702998	140	177	164	164	224	250	205	158.5	164	226.333
AT4G18120	0.100288	0.275396	-0.301617	0.739622	0.00657548	0.374879	0.478131	1.61306	44	62	132	119	75	50	102	53	125.5	75.6667
AT1G10820	0.863693	0.668713	0.0244366	1.02474	0.00660792	0.374879	0.399025	1.49037	55	59	92	88	65	44	67	57	90	58.6667
AT1G21270	0.0597345	0.218641	-0.253199	0.776314	0.00661477	0.374879	-0.384609	0.680717	221	175	196	181	263	293	250	198	188.5	268.667
AT1G56120	0.0187791	0.13078	-0.453249	0.63556	0.00664489	0.374879	-0.535546	0.585349	72	41	61	52	118	74	89	56.5	56.5	93.6667
AT1G22690	0.32201	0.456532	0.181825	1.1994	0.00665555	0.374879	-0.583654	0.557856	86	118	51	52	71	102	96	102	51.5	89.6667
AT5G42020	0.00579964	0.0755474	-0.446596	0.639803	0.00666925	0.374879	-0.437359	0.64574	1182	1218	1372	1258	2339	1380	2217	1200	1315	1978.67
AT4G14390	0.61835	0.593879	-0.206822	0.813164	0.00667777	0.374879	-1.56974	0.208098	10	8	2	3	12	11	12	9	2.5	11.6667
AT4G28860	0.752007	0.639668	0.0471944	1.04833	0.00668074	0.374879	-0.466093	0.627449	79	81	61	43	83	95	63	80	52	80.3333
AT1G22790	0.511058	0.552261	-0.0997823	0.905034	0.00670154	0.374879	-0.464125	0.628685	53	69	46	46	71	78	64	61	46	71
AT4G35783	0.623507	0.595645	0.186121	1.20457	0.00673978	0.374879	-1.56982	0.208083	4	12	1	2	6	8	7	8	1.5	7
AT1G76960	0.563605	0.572666	0.261162	1.29844	0.00678939	0.374879	-1.51682	0.219409	824	338	81	132	142	958	311	581	106.5	470.333
AT4G32730	0.00519513	0.0718236	-0.490755	0.612164	0.00680773	0.374879	0.415175	1.51464	39	31	91	97	58	48	75	35	94	60.3333
AT1G09932	0.263918	0.421863	0.329286	1.38998	0.00680934	0.374879	-1.02212	0.35983	137	48	29	23	89	77	44	92.5	26	70
AT1G10340	0.130512	0.310034	-0.517652	0.595918	0.00682005	0.374879	-1.06419	0.345006	20	15	12	10	31	21	41	17.5	11	31
AT5G50562	0.105548	0.282956	0.543957	1.72281	0.00684504	0.374879	0.895335	2.44816	11	13	13	24	8	10	4	12	18.5	7.33333
AT5G14800	0.458473	0.527898	0.0900126	1.09419	0.00684859	0.374879	-0.36668	0.693031	230	218	149	159	184	214	250	224	154	216
AT5G21274	0.447399	0.522138	0.106781	1.11269	0.00686441	0.374879	-0.428143	0.651718	204	186	128	120	182	240	131	195	124	184.333
AT1G68840	0.997735	0.70042	0.000948392	1.00095	0.00687845	0.374879	-1.23338	0.291306	12	7	1	5	10	11	9	9.5	3	10
AT4G23140	0.774134	0.645204	-0.0919955	0.912109	0.00688855	0.374879	-1.0422	0.352678	206	68	55	60	126	186	163	137	57.5	158.333
AT5G01650	0.475332	0.535668	0.0975181	1.10243	0.00689733	0.374879	-0.414874	0.660423	225	193	162	110	212	207	180	209	136	199.667
AT5G59890	0.0362757	0.175829	0.391489	1.47918	0.00693275	0.374879	-0.551095	0.576318	512	493	202	223	216	504	354	502.5	212.5	358
AT5G10860	0.35662	0.474868	0.133094	1.14236	0.00693892	0.374879	-0.434753	0.647425	381	360	243	213	266	480	278	370.5	228	341.333
AT1G11260	0.871683	0.670535	-0.0261204	0.974218	0.00694338	0.374879	-0.496486	0.608666	114	116	79	77	89	172	112	115	78	124.333
AT3G28940	0.635511	0.599527	0.0824128	1.0859	0.00698528	0.375959	-0.523721	0.592313	1809	1317	926	925	1329	1935	1281	1563	925.5	1515
AT4G37610	0.222105	0.389708	0.237532	1.26812	0.00707261	0.377159	0.531297	1.70114	27	30	40	43	31	22	18	28.5	41.5	23.6667
AT1G75750	0.365118	0.479483	0.188229	1.20711	0.00709374	0.377159	-0.631657	0.53171	559	632	216	353	346	767	445	595.5	284.5	519.333
AT4G00360	0.140049	0.320461	-0.18756	0.828979	0.00710271	0.377159	-0.366576	0.693103	307	343	300	290	358	534	346	325	295	412.667
AT4G36430	0.321119	0.456279	0.407466	1.503	0.00711357	0.377159	1.04403	2.84065	15	4	24	15	8	3	9	9.5	19.5	6.66667
AT3G15090	0.569724	0.575205	0.0813856	1.08479	0.00716766	0.377159	-0.442798	0.642237	67	73	50	40	66	72	66	70	45	68
AT2G30170	0.0116023	0.103524	0.385849	1.47086	0.00717276	0.377159	-0.459541	0.631573	77	86	43	33	57	73	45	81.5	38	58.3333
AT4G16210	0.149661	0.329431	0.226209	1.25384	0.00719612	0.377159	-0.492929	0.610835	58	46	27	28	44	53	34	52	27.5	43.6667
AT3G18170	0.0341364	0.171983	-1.30248	0.271858	0.00720042	0.377159	-1.89558	0.150232	5	0	2	1	6	20	3	2.5	1.5	9.66667
AT5G20190	0.858569	0.667271	-0.0263376	0.974006	0.00720528	0.377159	-0.444841	0.640926	243	184	149	156	224	286	182	213.5	152.5	230.667
AT3G03600	0.0273125	0.155357	0.395551	1.4852	0.00729818	0.380861	0.486484	1.62659	105	91	112	121	60	56	93	98	116.5	69.6667
AT2G39210	0.237328	0.401986	-0.244451	0.783134	0.00733398	0.381569	-0.616011	0.540095	103	60	54	68	98	124	107	81.5	61	109.667
AT1G21900	0.635753	0.599527	-0.0650236	0.937045	0.00738549	0.382425	-0.412204	0.662189	82	90	76	56	100	104	86	86	66	96.6667
AT4G23230	0.170993	0.34689	-0.470319	0.624803	0.00739498	0.382425	-1.08267	0.33869	12	5	3	7	14	16	13	8.5	5	14.3333
AT1G03130	0.422596	0.509071	-0.0975815	0.907028	0.00745787	0.382526	0.345925	1.4133	1036	1103	1428	2187	1349	1099	1281	1069.5	1807.5	1243
AT1G32990	0.00852742	0.0888079	0.319777	1.37682	0.00749468	0.382526	0.325723	1.38503	1140	1403	1381	1396	1037	904	979	1271.5	1388.5	973.333
AT2G40765	0.763822	0.642738	0.0552242	1.05678	0.00754902	0.382526	0.51984	1.68176	258	259	426	467	372	206	194	258.5	446.5	257.333
AT1G75810	0.345124	0.468686	0.206722	1.22964	0.00755647	0.382526	-0.723017	0.485286	29	20	13	8	16	26	21	24.5	10.5	21
AT4G27490	0.212123	0.381939	0.28455	1.32916	0.00757462	0.382526	-0.766745	0.464523	22	36	9	13	22	23	24	29	11	23
AT3G12800	0.0143919	0.114957	0.302551	1.35331	0.00758213	0.382526	-0.34842	0.705803	315	303	191	159	250	273	198	309	175	240.333
AT1G11090	0.814106	0.655824	-0.0451426	0.955861	0.00759855	0.382526	-0.600047	0.548786	36	33	20	23	32	53	29	34.5	21.5	38
AT1G63295	0.0265573	0.153284	-1.12911	0.32332	0.00766276	0.382526	-1.46244	0.231671	4	5	3	4	6	24	14	4.5	3.5	14.6667
AT1G77760	0.140066	0.320461	0.202447	1.2244	0.00769689	0.382526	0.382528	1.46599	239	268	332	327	184	189	283	253.5	329.5	218.667
AT1G47420	0.133845	0.313552	0.186996	1.20562	0.00771774	0.382526	-0.362259	0.696102	461	459	337	240	382	437	387	460	288.5	402
AT2G38380	0.71367	0.627358	0.1632	1.17727	0.00772201	0.382526	1.0848	2.95886	5	21	49	22	5	7	23	13	35.5	11.6667
AT1G20270	0.172747	0.348224	-0.242776	0.784447	0.00773689	0.382526	-0.520162	0.594424	29	33	25	26	40	40	45	31	25.5	41.6667
AT2G41100	0.761233	0.642216	0.0819047	1.08535	0.00773714	0.382526	-0.821841	0.439622	923	398	310	271	460	990	470	660.5	290.5	640
AT2G05220	0.30133	0.444584	0.133098	1.14236	0.00775331	0.382526	0.363767	1.43874	392	440	502	635	346	395	411	416	568.5	384
AT3G56170	0.555685	0.570396	-0.123697	0.883648	0.00777804	0.382526	-0.647905	0.523141	40	30	26	19	44	56	25	35	22.5	41.6667
AT1G12570	0.0689756	0.233599	-0.599764	0.548941	0.00778985	0.382526	-0.961702	0.382242	12	29	18	13	16	68	34	20.5	15.5	39.3333
AT5G09890	0.85241	0.665787	0.0205911	1.0208	0.00790998	0.382526	-0.32891	0.719708	102	111	77	86	102	111	117	106.5	81.5	110
AT5G14910	0.0100845	0.09541	0.374489	1.45425	0.00791289	0.382526	-0.403855	0.667741	551	636	341	251	366	551	372	593.5	296	429.667
AT4G16180	0.00546674	0.0736975	-0.427438	0.652178	0.00792837	0.382526	0.370874	1.449	60	76	161	167	106	96	128	68	164	110
AT5G23730	0.37408	0.484614	-0.176184	0.838464	0.00793911	0.382526	-0.599003	0.549359	26	26	23	14	33	36	29	26	18.5	32.6667
AT1G49400	0.060181	0.219319	0.27962	1.32263	0.00801619	0.382526	0.401641	1.49427	66	62	81	76	51	51	51	64	78.5	51
AT2G45350	0.613032	0.591502	-0.157241	0.854498	0.00802978	0.382526	-1.03797	0.354174	15	5	5	4	14	11	12	10	4.5	12.3333
AT3G27690	0.25749	0.417038	0.239207	1.27024	0.00803179	0.382526	0.587706	1.79985	253	255	338	443	235	106	293	254	390.5	211.333
AT2G25110	0.24257	0.405583	0.135766	1.14541	0.00807484	0.382526	-0.337666	0.713433	414	333	240	265	345	342	344	373.5	252.5	343.667
AT2G23290	0.0650649	0.226625	-0.533015	0.586833	0.00807621	0.382526	-0.828636	0.436644	13	13	10	11	32	18	20	13	10.5	23.3333
AT1G05540	0.386212	0.491168	0.159719	1.17318	0.00807746	0.382526	0.496454	1.64288	38	37	54	60	38	35	28	37.5	57	33.6667
AT5G24980	0.120892	0.300079	0.480623	1.61708	0.00809867	0.382526	-1.14221	0.319112	23	19	6	3	11	22	8	21	4.5	13.6667
AT4G23570	0.871416	0.670423	-0.0270966	0.973267	0.00815443	0.382526	-0.500505	0.606224	163	118	94	96	134	192	130	140.5	95	152
AT3G60540	0.141951	0.322639	0.542777	1.72078	0.00816463	0.382526	-1.40603	0.245116	86	24	3	14	35	37	29	55	8.5	33.6667
AT2G42560	0.00228896	0.0506754	2.67643	14.5331	0.00816894	0.382526	2.34767	10.4612	0	46	30	6	3	2	0	23	18	1.66667
AT1G33930	0.49113	0.5436	-0.202944	0.816324	0.00816898	0.382526	-0.947318	0.38778	13	18	14	2	25	18	17	15.5	8	20
AT3G61640	0.532328	0.561763	0.11649	1.12355	0.00818982	0.382526	0.510111	1.66548	81	103	134	162	100	67	92	92	148	86.3333
AT3G07470	0.992796	0.699223	0.00120626	1.00121	0.00832867	0.382526	-0.394294	0.674156	138	174	104	124	145	215	132	156	114	164
AT3G55140	0.782342	0.64699	0.0427719	1.0437	0.00833817	0.382526	-0.468167	0.626149	64	88	51	48	65	103	62	76	49.5	76.6667
AT4G29410	0.000505908	0.0268989	0.458289	1.58137	0.00834796	0.382526	0.3275	1.3875	549	551	559	489	412	349	338	550	524	366.333
AT4G35090	0.595366	0.585026	-0.0770939	0.925803	0.0083659	0.382526	0.407767	1.50346	1724	2164	3161	3691	2534	1498	2617	1944	3426	2216.33
AT4G13580	0.150113	0.329984	0.328828	1.38934	0.00839755	0.382526	0.608895	1.8384	45	42	68	57	45	21	33	43.5	62.5	33
AT1G64500	0.605182	0.588163	-0.0816878	0.92156	0.00841938	0.382526	-0.46651	0.627188	97	102	69	78	110	138	93	99.5	73.5	113.667
AT2G26660	0.987786	0.698467	0.00239126	1.00239	0.00842035	0.382526	-0.47195	0.623785	53	58	41	34	54	67	54	55.5	37.5	58.3333
AT4G24570	0.415816	0.505348	-0.179462	0.83572	0.00842555	0.382526	-0.667264	0.513111	41	25	25	19	38	35	52	33	22	41.6667
AT2G41110	0.288737	0.437592	0.155548	1.1683	0.00843698	0.382526	-0.433435	0.648279	197	165	99	119	117	202	171	181	109	163.333
AT1G76650	0.00136514	0.0407537	1.94504	6.9939	0.00849066	0.382526	1.60654	4.98552	19	12	15	9	4	3	0	15.5	12	2.33333
AT2G34940	0.206881	0.377181	-0.423126	0.654996	0.00849777	0.382526	-1.03608	0.354842	13	4	6	4	19	11	11	8.5	5	13.6667
AT3G61920	0.00803599	0.0870111	0.636672	1.89018	0.00849933	0.382526	0.626649	1.87133	83	65	68	91	44	22	58	74	79.5	41.3333
AT1G66820	0.57607	0.578183	0.0916858	1.09602	0.00850187	0.382526	-0.495185	0.609458	89	113	74	48	96	119	76	101	61	97
AT1G27020	0.180359	0.355061	-0.368779	0.691578	0.00852694	0.382526	-0.810691	0.444551	34	62	36	31	137	36	46	48	33.5	73
AT1G10350	0.760179	0.641692	0.0558362	1.05742	0.00860119	0.382526	-0.564191	0.56882	56	45	35	24	50	51	50	50.5	29.5	50.3333
AT5G44820	0.27354	0.42782	0.256352	1.29221	0.00865561	0.382526	-0.757933	0.468634	62	32	16	21	24	53	38	47	18.5	38.3333
AT2G23340	0.96697	0.692324	-0.00602707	0.993991	0.00867598	0.382526	-0.432651	0.648787	82	76	66	46	85	100	66	79	56	83.6667
AT3G48290	0.914476	0.681603	0.0541154	1.05561	0.00872048	0.382526	1.15066	3.16028	4	4	13	13	3	2	7	4	13	4
AT5G63560	0.789985	0.648982	-0.235286	0.790345	0.00872892	0.382526	1.62782	5.09275	1	1	10	4	1	2	1	1	7	1.33333
AT4G08300	0.923247	0.683622	0.0193057	1.01949	0.00872912	0.382526	-0.619787	0.538059	48	41	28	23	26	67	45	44.5	25.5	46
AT5G54860	0.602475	0.58718	0.106202	1.11205	0.00877868	0.382526	-0.638531	0.528067	51	46	24	26	49	36	53	48.5	25	46
AT2G38390	0.626682	0.59684	0.30621	1.35827	0.00878045	0.382526	1.42754	4.16843	7	5	25	15	3	0	11	6	20	4.66667
AT2G37470	0.162501	0.34125	0.28232	1.3262	0.00878505	0.382526	-0.635789	0.529518	57	63	22	30	36	63	44	60	26	47.6667
AT1G68590	0.02098	0.137808	0.323879	1.38248	0.00878803	0.382526	0.373893	1.45338	2633	2660	2948	3092	2259	1678	2118	2646.5	3020	2018.33
ATCG00140	0.265957	0.423337	0.368381	1.44539	0.0087928	0.382526	0.859034	2.36088	35	40	69	64	52	6	24	37.5	66.5	27.3333
AT1G67920	0.918888	0.682438	-0.0382419	0.96248	0.00879824	0.382526	-1.37341	0.253242	8	6	3	1	5	10	8	7	2	7.66667
AT3G02170	0.377637	0.485997	-0.119283	0.887556	0.00879847	0.382526	0.36146	1.43542	99	89	155	175	120	96	119	94	165	111.667
AT1G73325	0.00363498	0.0620669	0.676428	1.96684	0.00882	0.382526	0.597867	1.81824	345	242	283	306	110	147	216	293.5	294.5	157.667
AT5G11960	0.82913	0.660282	-0.0287425	0.971667	0.0088288	0.382526	-0.390779	0.67653	88	88	61	72	94	117	75	88	66.5	95.3333
AT3G02220	0.832368	0.661176	0.0308731	1.03135	0.00883807	0.382526	0.395709	1.48544	68	99	113	148	94	76	86	83.5	130.5	85.3333
AT4G34460	0.86323	0.668656	0.0247894	1.0251	0.00886157	0.382526	-0.423361	0.654842	149	141	82	119	127	183	137	145	100.5	149
AT5G01600	0.0010552	0.0372661	0.873942	2.39634	0.00887594	0.382526	0.669625	1.9535	281	389	307	286	195	51	197	335	296.5	147.667
AT1G78620	0.930032	0.685441	-0.0120114	0.98806	0.00889458	0.382526	-0.398938	0.671032	181	162	146	107	165	239	144	171.5	126.5	182.667
AT1G72630	0.58038	0.579488	-0.162834	0.849732	0.00892009	0.382526	-0.93827	0.391304	21	21	12	9	19	44	15	21	10.5	26
AT3G14940	0.0151445	0.11793	-0.590289	0.554167	0.00895202	0.382526	0.528181	1.69584	13	15	43	50	20	23	37	14	46.5	26.6667
AT4G33220	0.142519	0.323145	-0.209276	0.811171	0.0089563	0.382526	-0.398929	0.671038	134	140	113	133	150	206	178	137	123	178
AT4G11890	0.863101	0.668656	0.0530549	1.05449	0.0089647	0.382526	-0.995787	0.369433	119	44	33	29	82	103	59	81.5	31	81.3333
AT1G75170	0.977259	0.695095	0.00575554	1.00577	0.00896717	0.382526	-0.620298	0.537784	44	49	32	22	44	66	36	46.5	27	48.6667
AT2G34180	0.0655656	0.227084	-0.774084	0.461126	0.0090591	0.382526	0.835602	2.3062	4	3	18	20	12	4	8	3.5	19	8
AT1G16220	0.0593183	0.218073	0.58078	1.78743	0.0090684	0.382526	0.796575	2.21793	12	14	12	23	9	6	8	13	17.5	7.66667
AT2G29670	0.0121019	0.106101	-0.324365	0.722986	0.00908837	0.382526	-0.337754	0.713371	143	110	136	135	192	187	174	126.5	135.5	184.333
AT1G55450	0.322587	0.456975	-0.174813	0.839614	0.00915228	0.382526	-0.505678	0.603097	194	119	111	133	164	245	180	156.5	122	196.333
AT2G45980	0.929461	0.685281	-0.0128616	0.987221	0.0091606	0.382526	-0.427067	0.65242	87	83	69	53	75	120	77	85	61	90.6667
AT3G46030	0.0752318	0.242648	0.262211	1.2998	0.00917288	0.382526	-0.421017	0.656379	247	231	125	137	165	240	176	239	131	193.667
AT2G32600	0.127686	0.307394	-0.237703	0.788437	0.00920927	0.382526	-0.435237	0.647112	59	60	47	59	62	74	103	59.5	53	79.6667
AT1G20990	0.364214	0.478978	0.457371	1.57991	0.00922094	0.382526	1.20843	3.34821	5	5	10	13	4	4	2	5	11.5	3.33333
AT1G03870	0.569247	0.5751	-0.0794118	0.923659	0.00922125	0.382526	0.378991	1.46081	191	171	241	380	223	217	179	181	310.5	206.333
AT2G01150	0.0805548	0.250096	0.33021	1.39126	0.00923441	0.382526	0.498433	1.64614	48	61	69	71	39	33	52	54.5	70	41.3333
AT3G04720	0.0414724	0.186364	0.491875	1.63538	0.00923728	0.382526	-0.698587	0.497288	605	288	181	114	247	383	232	446.5	147.5	287.333
AT1G06150	0.1604	0.339589	-0.524689	0.591739	0.00925425	0.382526	-1.14546	0.318078	5	7	2	5	11	16	5	6	3.5	10.6667
AT2G24700	0.0919435	0.265195	0.52781	1.69522	0.00929067	0.382526	0.805555	2.23794	12	18	23	20	11	5	12	15	21.5	9.33333
AT4G39235	0.694635	0.620453	0.080857	1.08422	0.00933711	0.382526	0.534091	1.7059	27	21	44	38	22	24	24	24	41	23.3333
AT3G03270	0.191106	0.365261	0.365378	1.44106	0.00934944	0.382526	-0.9535	0.38539	25	37	9	9	11	36	21	31	9	22.6667
AT1G18000	0.65344	0.605583	-0.183462	0.832383	0.00939498	0.382526	-1.46938	0.230068	5	5	1	2	5	7	7	5	1.5	6.33333
AT1G69720	0.930008	0.685441	0.0214789	1.02171	0.00943715	0.382526	-0.767414	0.464212	51	24	21	16	28	53	35	37.5	18.5	38.6667
AT4G36030	0.0175742	0.126356	-0.437969	0.645346	0.00944014	0.382526	-0.481857	0.617635	25	26	30	23	37	42	46	25.5	26.5	41.6667
AT1G43790	0.0549531	0.210619	-0.999916	0.367911	0.00944738	0.382526	-1.51726	0.219313	8	9	5	6	2	50	21	8.5	5.5	24.3333
AT5G63780	0.375772	0.485566	0.105212	1.11095	0.00948043	0.382526	0.325634	1.38491	277	270	338	402	293	243	242	273.5	370	259.333
AT4G04490	0.729086	0.633394	-0.129567	0.878476	0.00948706	0.382526	-1.26121	0.28331	31	9	5	9	23	24	25	20	7	24
AT5G46630	0.919595	0.68249	-0.014504	0.985601	0.00952068	0.382526	-0.414396	0.660739	212	196	160	137	216	286	151	204	148.5	217.667
AT3G62370	0.120908	0.300079	0.226197	1.25382	0.00956153	0.382526	-0.425167	0.65366	96	116	64	56	83	113	71	106	60	89
AT5G32440	0.18482	0.359902	0.181228	1.19869	0.00958146	0.382526	-0.392157	0.675598	191	193	126	109	161	198	147	192	117.5	168.667
AT4G25100	0.000863269	0.0332654	0.627828	1.87354	0.00961063	0.382526	0.46366	1.58988	1997	2391	2233	1811	1424	668	1620	2194	2022	1237.33
AT2G04170	0.0407616	0.184814	0.521297	1.68421	0.00964258	0.382526	0.6563	1.92765	15	18	20	21	10	8	13	16.5	20.5	10.3333
AT5G53370	0.0541507	0.209699	-0.310774	0.73288	0.00966726	0.382526	-0.435182	0.647147	368	279	283	337	408	632	353	323.5	310	464.333
AT1G23460	0.189184	0.363459	-0.368734	0.691609	0.00967127	0.382526	-0.818824	0.44095	29	23	21	15	15	55	49	26	18	39.6667
AT1G13650	0.00691652	0.0819819	0.607205	1.83529	0.00969855	0.382526	0.574968	1.77707	101	114	114	112	103	34	48	107.5	113	61.6667
AT4G00755	0.283768	0.43499	0.173252	1.18917	0.00972321	0.382526	0.425561	1.53045	35	38	53	49	32	37	28	36.5	51	32.3333
AT1G44446	0.187675	0.362154	0.152713	1.16499	0.00972458	0.382526	0.312935	1.36743	167	202	209	261	161	160	180	184.5	235	167
AT4G01720	0.00274673	0.0544183	-0.762084	0.466693	0.00977792	0.382526	-0.614488	0.540918	19	12	18	21	47	24	34	15.5	19.5	35
AT1G72940	0.58886	0.582508	0.124028	1.13205	0.0097862	0.382526	-0.722958	0.485314	27	31	16	11	23	31	27	29	13.5	27
AT5G57060	0.555184	0.570139	0.151589	1.16368	0.00979312	0.382526	-0.834628	0.434036	21	21	6	11	19	24	14	21	8.5	19
AT3G08970	0.233055	0.398438	0.311791	1.36587	0.00980405	0.382526	-0.868994	0.419373	41	16	10	9	22	20	24	28.5	9.5	22
AT2G47500	0.382967	0.489186	-0.129624	0.878426	0.00982427	0.382526	0.385266	1.47001	69	62	122	116	79	64	93	65.5	119	78.6667
AT5G26920	0.946698	0.68875	-0.0189947	0.981185	0.00982658	0.382526	-0.891589	0.410004	77	31	27	22	54	63	57	54	24.5	58
AT4G03270	0.193516	0.366918	0.425941	1.53103	0.00985633	0.382526	0.827167	2.28683	13	16	18	29	10	3	17	14.5	23.5	10
AT3G28950	0.590954	0.583385	-0.106112	0.899324	0.00988234	0.382526	-0.582381	0.558567	47	39	33	25	53	60	38	43	29	50.3333
AT2G23945	0.766679	0.64356	-0.102439	0.902633	0.00989402	0.382526	-1.16513	0.311881	11	5	2	4	11	10	7	8	3	9.33333
AT1G71030	0.00665408	0.0806223	0.878027	2.40615	0.00989786	0.382526	0.824423	2.28056	16	19	15	21	9	6	8	17.5	18	7.66667
AT5G20410	0.971229	0.693674	-0.0099849	0.990065	0.00993194	0.382526	-0.885139	0.412657	15	27	8	11	15	35	17	21	9.5	22.3333
AT4G35460	0.0340643	0.171832	0.289082	1.3352	0.00993519	0.382526	-0.388456	0.678103	101	84	52	50	61	88	70	92.5	51	73
AT1G07620	0.0293092	0.160782	-0.606978	0.544995	0.00993683	0.382526	-0.740311	0.476966	8	12	9	10	14	26	18	10	9.5	19.3333

## Sheet: Table S1c
Table S1c Pathways that are over-represented among the transcripts that exhibited significant variation in QQS-OE plants, by MetNet Online "Over-representation Search".
Pathway	P-value	P-value	Number of matched	Total number of genes in a pathway
	(two-tailed)	(one-tailed, over-represented)
callose biosynthesis	0.0030936	0.0030936	4	13
L-Nδ-acetylornithine biosynthesis	0.0057848	0.0057848	3	8
AGRIS regulatory network - full	0.0060282	0.999111	6	323
methylglyoxal degradation III	0.032807	0.032807	2	6
monoterpene biosynthesis	0.0444281	0.0444281	2	7
Pathways that are known to be involved in plant defense are highlighted yellow.
